# Supplementary material for: Continuous evolution of CRISPR-associated transposases for efficient, RNA-programmed gene insertion into the human genome
Source: Science. Author manuscript; Available in PMC 2025 Aug 6. (PMC12326709; doi:10.1126/science.adt5199)
Supplement: Supplementary Table [file NIHMS2095601-supplement-Supplementary_Table.xlsx]

## Sheet: Table S1 PA(N)CE Mutations
Supplementary Table S1: PACE and PANCE mutation tables for TnsABC, TnsAB, and TnsB evolutions
NOTES:
ID 1 = Selected variants for mammalian characterization
ID 2 = Labels for each evolution campaign. "LX-Y" denotes variant Y from lagoon X
* All mutations in NLS linker were restored to wild-type in pTnsAB vectors for mammalian characterization
New mutation emerging from selection
Mutation derived from input genotype (prior to selection)
		PANCE N1
		TnsA									NLS linker*						TnsB																					TnsC
		5	10	25	31	65	67	139	170	207	213	219	224	228	229	233	20	43	49	58	81	248	260	290	396	399	404	450	502	513	526	532	540	549	594	596	601	1	5	76	84	113	178	194	197	207	225	263	281
ID 1	ID 2	N	A	S	S	S	P	S	V	A	S	D	E	K	K	G	P	F	Q	D	G	V	Y	N	D	S	I	E	T	I	V	D	R	Q	Q	H	N	M	T	S	V	K	P	V	R	D	D	S	D
N1-1	L1-1																								N										L					Y
	L1-2													R						E					N										L					Y			S
	L1-3			N
N1-2	L1-4													R																			K		L					Y
	L1-5													R																				K	L					Y
	L1-6					T								R																L					L					Y
	L2-1									V		N																																M
	L2-2																																			Y								M
N1-3	L2-3																																											M
	L2-4																																											M
	L2-5	K													N												T																	M
	L3-1
	L3-2							N																					I
N1-4	L3-3																												I
	L3-4																					E		K
	L3-5		P																							N			I					K
	L3-6																												I
	L3-7				N																								I										P
	L3-8																																													N		I
	L4-1															E
N1-5	L4-2																																												I
	L4-3																																								L						N
	L4-4								M																																				I
	L4-5																																						A
	L4-6																S
	L4-7																	L																					A
	L5-1										A		D
	L5-2																						C																										N
	L5-3						T
	L5-4
	L5-5																																					L
	L5-6
	L5-7																				S										E
N1-6	L5-8																		R									D				G				Y	S					N
		PANCE N1*: PANCE of N1-1 SP was continued for 10 passages and used to seed PANCE N2 lagoons 5–8. These trajectories failed to produce highly active variants in PANCE N2/PACE P2, and thus details regarding N1* evolution are omitted in main text for clarity.
		TnsA						NLS linker*					TnsB
		26	67	146	167	182	204	8	12	19	20	29	16	29	33	39	42	80	81	83	124	261	273	283	349	352	371	390	396	403	408	427	428	450	456	526	531	532	540	552	554	568	570	571	576	582	586	589	594
	ID 2	V	P	G	S	F	T	T	S	K	K	G	K	A	Q	F	T	G	G	V	G	K	T	A	Y	P	E	A	D	R	R	T	R	E	T	V	K	D	R	E	F	K	A	Q	S	T	S	S	Q
	L1-1									R						L									H				N																				L
	L1-2									R																			N																				L
	L1-3									R																			N			A				M				K									L
	L1-4									R																			N								T												L
	L1-5									R																		V	N																				L
	L1-6																												N																				L
	L1-7									R																		V	N				K																L
	L1-8									R									S										N			A																	L
	L2-1									R					H		A									S			N						A										R				L
	L2-2			S						R							A	D								S			N						A										R		P		L
	L2-3									R																S			N						A											I			L
	L2-4									R		V																	N		K				I														L
	L2-5								I	R																T			N														V						L
	L2-6									R							A			M						S			N						A							N			R				L
	L2-7				I					R													I			S			N						A														L
	L2-8									R		D		T											H				N										K										L
	L3-1									R	N														H				N																				L
	L3-2									R															H				N															R					L
	L3-3									R															H				N																				L
	L3-4	M								R															H				N															R					L
	L3-5									R															H				N															R					L
	L3-6									R			N												H				N																				L
	L3-7							I		R															H				N															R					L
	L3-8									R											V	R				S			N	I																			L
	L4-1					L				R																			N												V								L
	L4-2									R																			N																				L
	L4-3									R																			N																			R	L
	L4-4									R														T	H				N																				L
	L4-5		T							R																			N																				L
	L4-6									R															H				N					D				Y											L
	L4-7									R																			N																				L
	L4-8			D			I			R																	K		N																				L
		PACE P1
		TnsA					NLS linker*					TnsB																							TnsC
		26	67	93	149	195	2	7	15	18	19	1	62	129	149	163	182	227	287	288	352	356	370	390	396	403	408	435	472	551	582	594	603	608	1	3	76	81	109	113	114	183	261	271	281	285	307
ID 1	ID 2	V	P	A	K	G	S	R	E	K	K	M	S	F	Q	V	I	I	E	L	P	G	P	A	D	R	R	I	V	Q	T	Q	D	D	M	A	S	P	S	K	K	I	A	K	D	D	V
	L2-1										R										T			V	N							L					Y										L
P1-1	L2-2					D					R			L							T			V	N							L	A				Y
P1-2	L2-3			S			R				R										S			V	N						I	L					Y
	L2-4										R										S			V	N					K		L					Y			E
	L2-5										R										T	S		V	N							L					Y	S				V
	L2-6										R	I											S	V	N							L					Y
	L2-7						R		D		R										S			V	N							L					Y
P1-3	L2-8										R										T			V	N							L					Y
P1-4	L3-1										R									M	T			V	N							L					Y
	L3-2										R								D		T			V	N			V				L														G
	L3-3										R							V						V	N							L			V		Y		R
	L3-4										R										T			V	N							L		N			Y							E
P1-5	L3-5		S							R	R						L								N							L					Y
	L3-6				E						R					G									N	G						L					Y
P1-6	L3-7	G									R		T				L							T	N							L				T	Y				E		V		G
P1-7	L3-8							Q			R				R										N		K		A			L					Y
		PANCE N2
		TnsA																	NLS linker*								TnsB
		21	23	25	48	52	55	88	99	106	116	147	162	170	187	191	192	208	2	7	8	12	19	20	21	29	1	12	13	16	17	20	22	25	60	74	80	83	91	104	115	120	139	173	187	190	198	283	317
ID 1	ID 2	T	V	S	E	S	E	P	A	A	V	I	K	V	K	K	A	T	S	R	T	S	K	K	R	G	M	L	V	K	P	P	Q	K	K	L	G	V	V	D	M	N	A	N	V	A	D	A	A
	L1-1																						R																				S
N2-1	L1-2							T				V											R
	L1-3																						R											R															V
	L1-4													G					G				R
N2-2	L1-5																						R														V
N2-3	L1-6																						R						G																		G
	L2-1					I												I				R	R
N2-4	L2-2																						R
N2-5	L2-3																						R																				T
N2-6	L2-4																						R
	L2-5																						R
	L2-6																						R
	L3-1																						R
	L3-2						D																R
	L3-3																						R
	L3-4																			W			R								S
	L3-5																						R
	L4-1																						R
	L4-2																						R
	L4-3	I																					R
N2-7	L4-4																S						R										R
	L4-5																						R			V
	L4-6							L															R	T
	L5-1																						R																									T
	L5-2								V				R			N							R																									T
N2-8	L5-3																						R						E																			T
	L5-4																						R																					S				T
	L5-5																						R																									T
N2-9	L5-6																						R																									T
	L6-1																						R																									T
	L6-2																						R									S																T
N2-10	L6-3														R								R								L																	T
	L6-4																						R
	L6-5																						R						G																			T
	L6-6																				I		R							R																		T
	L7-1				G																		R								L											D						T
	L7-2			R							F												R																									T
	L7-3																						R				L																					T
	L7-4																						R																									T
	L7-5																						R																									T
	L7-6																						R												Q	R		G	G	V	R				G			T
N2-11	L8-1									T													R
	L8-2																						R																									T
	L8-3																						R		Q			P																				T
	L8-4																						R																									T
	L8-5																						R																							T		T
		PACE P2
		TnsA																			NLS linker*					TnsB
		26	32	61	65	67	72	96	103	116	125	126	153	158	168	170	182	195	200	207	7	8	14	19	21	2	4	17	23	27	29	32	37	81	83	84	92	131	156	205	209	235	262	274	283	349	352	354	365
ID 1	ID 2	V	S	F	S	P	A	L	A	V	V	N	S	S	S	V	F	G	T	A	R	T	F	K	R	T	F	P	Y	D	A	I	D	G	V	V	A	K	V	A	P	I	S	H	A	Y	P	L	K
P2-1	L1-1																							R																		T					T	M
	L1-2																							R													V					T				D	T
P2-2	L1-3																							R													V					T				D	T
	L1-4																							R													V					T				D	T
	L1-5																		A					R											A							T					T
P2-3	L1-6														R							I		R																		T					T	M
	L1-7																							R																		T					A
	L1-8																							R															M			T					T	M
P2-4	L2-1																	V						M		I	L		H																		T
P2-5	L2-2																	V						M		I	L		H	G																	T
	L2-3																	V						M		I	L		H	G																	T
	L2-4										M					M		V						M			L		H																		T
P2-6	L2-5							P										V						M			L		H		V											T					T
	L2-6								T									V						M			L		H																		T
	L2-7													R										M																							T
	L2-8																	V						M		I	L		H	G																	T
P2-7	L3-1																L							R	L			T														V					T
	L3-2																	S						R																		V					T
P2-8	L3-3				T																			R	L			T														V					T
P2-9	L3-4																							R	L			T														V					T
	L3-5																							R	L			T														V					T
	L3-6																	S						R																		V					T
	L3-7																L							R	L			T														V					T
	L3-8				T																			R	L			T														V					T
	L4-1																	S				I		R																							T
	L4-2																	S				I		R																S		V					T
	L4-3																	S				I		R																S		V					T
	L4-4																	S				I		R																			N				T
	L4-5																	S				I		R																			N				T
	L4-6																	S				I		R																S		V					T
	L4-7																	S				I		R																S		V					T
P2-10	L4-8																	S				I		R																S		V					T
	L5-1	G										T										I		R										V	M										T	H			R
P2-11	L5-2					T											L						S	R														M							T	H	S		R
	L5-3					T				I														R														M							T	H	S		R
P2-12	L5-4					T																		R												A		M							T	H	S		R
	L5-5		I			T																		R														M			T				T	H	S		R
	L5-6					T																		R												A		M		S					T	H	S
P2-13	L5-7					T																		R														M							T	H	S		R
	L5-8					T										M								R														M							T	H	S		R
	L6-1					T											C							R														M							T	H	S		R
	L6-2					T															L		S	M								F						M							T	H	S		R
	L6-3					T							R							T				R									A					M							T	H	S		R
P2-14	L6-4					T											L							R														M							T	H	S		R
P2-15	L6-5					T																		R														M							T	H	S		R
P2-16	L6-6			L		T															L			M														M							T	H	S		R
	L6-7					T																		R														M						Y	T	H	S		R
		PANCE N3
		TnsA																						NLS linker*								TnsB
		9	11	60	67	75	88	90	93	116	125	129	142	147	153	156	168	170	177	180	182	195	201	8	12	14	16	19	20	21	27	1	13	15	16	19	21	27	30	35	41	42	44	77	100	113	170	171	174
ID 1	ID 2	P	P	E	P	S	P	S	A	V	V	L	Y	I	S	H	S	V	T	F	F	G	N	T	S	F	S	K	K	R	S	M	V	L	K	T	T	D	N	D	D	T	K	L	E	H	I	S	A
N3-1	L1-1																											R
N3-2	L1-2														N													R
	L1-3																											R
	L1-4																											R
	L1-5																											R														A
	L1-6																											R										N							K
	L2-1																											R		W
N3-3	L2-2			K															I									R
	L2-3																											R
	L2-4																											R
N3-4	L2-5															R								I		V		R
	L2-6															R								I		V		R
N3-5	L3-1								T																			R																		N
	L3-2										M																	R																		N
N3-6	L3-3																	L						I				R
N3-7	L3-4																				L			I				R
	L3-5																											R
	L3-6																											R					A										E
N3-8	L4-1				T																							R
N3-9	L4-2				S																							R
	L4-3																					V						R
	L4-4				S																							R						M
	L4-5																											R							N
	L4-6				S																			I				R								I
	L6-1																							I				R	N
N3-10	L6-2					I																		I				R
	L6-3					I																		I				R
	L6-4		T		S																			I				R
	L6-5					I						P												I				R																					T
N3-11	L6-6							F																I				R
	L7-1	H					T							V														R
	L7-2				T		T							V														R
	L7-3						T							V												L
	L7-4						T							V														R
	L7-5						T							V														R													E
N3-12	L7-6						T							V					I
N3-13	L8-1						A							V
	L8-2						T							V	R													R											K
	L8-3						T							V
N3-14	L8-4						T							V	N
N3-15	L8-5						T							V
	L8-6						T						H	V
N3-16	L9-1				H		T							V										I				R
	L9-2				Y		T							V										I				R
	L9-3						T							V														R
	L9-4						T							V														R
	L9-5				S		T							V									D					R
N3-17	L9-6						T			I				V														R
	L10-1						T							V						I								R
N3-18	L10-2						T							V			N	M				V
	L10-3						T							V														R
	L10-4				L		T							V																		V
N3-19	L10-5						T							V				L			L
N3-20	L10-6				S		T							V														R				I
	L11-1						T							V													L	R												N
N3-21	L11-2					I	T							V														R
	L11-3					I	T							V											I			R
	L11-4						T			I				V
	L11-5						T							V																																		Y
N3-22	L11-6						A				A			V
N3-23	L12-1				S		T							V										I				R																			V
N3-24	L12-2						T		T					V																	F
	L12-3						T		T					V																							I
	L12-4				S		T							V										I				R																			V
	L12-5				S		T							V														R																M
	L12-6						T							V		R
		PACE P3
		TnsA													TnsB
		45	47	88	94	128	143	147	161	164	170	177	180	182	13	17	19	22	43	55	63	78	83	85	110	112	120	134	158	164	165	173	182	227	285	349	352	363	366	390	396	410	420	446	464	502	522	548	549
ID 1	ID 2	D	I	P	S	I	G	I	I	N	V	T	F	F	V	P	T	Q	F	S	R	F	V	R	D	N	N	E	E	E	G	N	I	I	N	Y	P	L	E	A	D	Q	T	F	H	T	I	K	Q
P3-1	L1-1			T				V										R																			T			V	N				R				R
	L1-2			T				V												A																	T			V	N				R				R
P3-2	L1-3			T				V																								T					T			V	N				R				R
P3-3	L1-4			T				V																													T			V	N			I	R				R
P3-4	L1-5			T				V																													T			V	N				R				R
P3-5	L1-6			T				V												A																	T			V	N				R				R
P3-6	L1-7			T				V																													T			V	N				R				R
P3-7	L1-8			T				V																			K										T			V	N				R				R
P3-8	L2-1			T				V																												D	T			V	N				R				R
P3-9	L2-2			T				V												A																	T			V	N				R				R
P3-10	L2-3			T				V																	N												T			V	N				R				R
P3-11	L2-4			T				V																												D	T			V	N				R	I			R
P3-12	L2-5			T				V											V																		T			V	N				R				R
P3-13	L2-6			T				V			M								S																	N	T			V	N				R				R
P3-14	L2-7			T	T			V											L																		T			V	N				R				R
	L2-8			T				V																													T			V	N				R				R
P3-15	L3-1			T				V											V																		T			V	N	H			R				R
P3-16	L3-2			T				V																													T			V	N				R		F		R
P3-17	L3-3			T				V											S									G									T			V	N				R		F		R
P3-18	L3-4			T				V											L			C															T			V	N				R				R
P3-19	L3-5			T				V							G				S																	C	T			V	N				R				R
P3-20	L3-6		V	T				V								S											K										T		G	V	N				R				R
P3-21	L3-7			T				V															G														T			V	N				R				R
	L3-8			T				V																								T					T			V	N				R				R
P3-22	L4-1			T		V		V			L			L							G								A				V				T	P		V	N								R
P3-23	L4-2			T				V			L			L																							T			V	N								R
P3-24	L4-3			T		V		V			L			L							G								A								T			V	N								R
P3-25	L4-4			T		V		V			L			L							G								A								T			V	N								R
P3-26	L4-5			T		V		V		D	L			L							G								A						S		T	P		V	N								R
P3-27	L4-6			T		V		V			L			L							G								A						S		T	T		V	N								R
P3-28	L4-7	N		T		V		V			L			L							G			G					A								T	P		V	N								R
P3-29	L4-8			T				V	V		L			L																							T			V	N		P		R				R
P3-30	L5-1			T				V			L	I		L												H				G	D						T	P		V	N	K							R
P3-31	L5-2			T				V			L			L																G	D						T	P		V	N	K							R
	L5-3			T				V			L			L																G	D						T	P		V	N	K							R
	L5-4			T				V			L			L																G	D						T	P		V	N	K							R
P3-32	L5-5			T				V			L			L			A													G	D						T	P		V	N	K							R
	L5-6			T				V			L			L																G	D						T	P		V	N	K							R
	L5-7			T				V			L			L																G	D						T	P		V	N	K							R
	L5-8			T				V			L			L																G	D						T	P		V	N	K							R
P3-33	L6-1			T				V			L			L									G														T			V	N				R				R
P3-34	L6-2			T				V			L			L																G		T					T			V	N							R	R
P3-35	L6-3			T				V			L			L																G		T					T			V	N								R
P3-36	L6-4			T				V			L			L									G														T			V	N				R				R
P3-37	L6-5			T				V			L		L	L									G											V			T			V	N								R
P3-38	L6-6			T				V			L			L																G		T					T			V	N								R
P3-39	L6-7			T				V			L			L									G														T			V	N								R
P3-40	L6-8						C	V			L												G														T			V	N								R
		PACE P4
		TnsB
		5	8	17	32	33	37	39	43	55	63	81	83	92	100	139	145	164	174	182	186	208	218	248	287	349	352	353	361	362	367	390	396	397	410	413	415	426	427	440	456	464	504	513	521	526	527	540	547
ID 1	ID 2	F	F	P	I	Q	D	F	F	S	R	G	V	A	E	A	A	E	A	I	A	V	E	V	E	Y	P	E	N	I	E	A	D	S	Q	F	A	E	T	T	T	H	P	I	K	V	I	R	V
P4-1	L1-1								S										T							N	T					V	N									R
	L1-2								S																	N	T					V	N									R
	L1-3								S																	N	T					V	N									R
	L1-4								S																	N	T					V	N									R
	L1-5								S																	N	T					V	N									R
	L1-6								S																	N	T					V	N									R
P4-2	L1-7								S														D			N	T					V	N									R
	L1-8								S																	N	T					V	N									R
	L2-1								S																	N	T					V	N									R
	L2-2								S																	N	T					V	N									R
	L2-3								S																	N	T					V	N									R
	L2-4								S																	N	T					V	N									R
P4-3	L2-5								S																	N	T					V	N									R
	L2-6								S																	N	T					V	N									R
	L2-7								S																	N	T					V	N									R
	L2-8								S																	N	T					V	N									R
P4-4	L3-1								S																	N	T					V	N								I	R
P4-5	L3-2					H			S					V		S										N	T					V	N									R
P4-6	L3-3								S																	N	T			T		V	N							I		R
P4-7	L3-4								S				E													N	T					V	N									R
	L3-5								S																	N	T					V	N									R
P4-8	L3-6								S																	N	T					V	N								A	R				E
P4-9	L3-7								S																	N	T					V	N	P								R
P4-10	L3-8								S	A		D													D	N	T	D				V	N			L						R
P4-11	L4-1								S																	N	T					V	N								P	R				E
P4-12	L4-2	L							S																	D	T					V	N									R	S
P4-13	L4-3								S																	N	T					V	N									R				E
P4-14	L4-4			T				L	S																	N	T					V	N									R				E
P4-15	L4-5								S																	N	T					V	N		K							R				E
P4-16	L4-6	L							S																	D	T					V	N									R	S
P4-17	L4-7								S																	N	T					V	N				T					R				E		G
P4-18	L4-8								S																	N	T				G	V	N		K							R				E
P4-19	L5-1		S						S										S							N	T					V	N						S			R
P4-20	L5-2								S																	N	T					V	N									R					V
P4-21	L5-3								S													M				N	T					V	N									R
P4-22	L5-4								S						D						T					N	T					V	N									R		L	N
P4-23	L5-5								S							S										N	T					V	N					D				R
P4-24	L5-6								S													M				N	T					V	N									R
	L5-7								S																	N	T					V	N									R
	L5-8								S													M				N	T					V	N									R
P4-25	L6-1								S				G					D								N	T					V	N									R				E
P4-26	L6-2								S		K						S									N	T					V	N									R				E
P4-27	L6-3						Y		S				G					D								N	T					V	N									R				E
P4-28	L6-4								S		G						S			T						N	T					V	N									R				E
	L6-5								S		G						S			T						N	T					V	N									R				E
P4-29	L6-6								S				G					D								N	T		D			V	N									R				E
P4-30	L6-7								S				G					D								N	T					V	N									R				E
P4-31	L6-8				S				S				G					D						M		N	T					V	N									R				E			M
[truncated: 82 more columns]

## Sheet: Table S2 UDiTaS detected sites
Supplementary Table S2: EvoCAST insertion events detected by UDiTaS
On-target (AAVS1):	UMIs Rep 1	UMIs Rep 2	Target sequence	Orientation
NC_000019.10_55115695	16	11	CC–ACAGTGGGGCCACTAGGGACAGGATTGGTGAC	T-RL
NC_000019.10_55115694	2	0	CC–ACAGTGGGGCCACTAGGGACAGGATTGGTGAC	T-RL
NC_000019.10_55115700	0	1	CC–ACAGTGGGGCCACTAGGGACAGGATTGGTGAC	T-LR
Nominated off-target sites:	UMIs Rep 1	UMIs Rep 2	CN–protospacer 80-85 bp upstream of RE	Hamming distance between putative off-target protospacer and AAVS1 target
NC_000001.11_36677630	1	0	No PAM in window	N/A
NC_000001.11_124173339	1	0	CA–TATAAGGCTAGACAGAAGAATTCCCAGTAACT	25
NC_000001.11_153523768	1	0	CT–GATTTTTCCACATTTTTAAGGTTTCCTTTTCT	26
NC_000001.11_193588974	1	0	No PAM in window	N/A
NC_000001.11_18075844	0	1	CC–TGGGCAAGTCACTAACCTCTGTGGACTCGTTT	27
NC_000002.12_142349098	1	0	CC–TTCTAATTAGTAAATCCCAGAATCACTTGACC	28
NC_000003.12_9218968	1	0	CC-AGGCTGGTCTCAAACTCCTGACCTCAGGTGAT	21
NC_000003.12_54337020	1	0	CA–AGTGGGGGAGGGAATAAGAGTAGAGGTCAGGG	22
NC_000003.12_55543181	1	0	CC–CGCTGTGTTTAATCTGTCCTTCCATCTATCCC	25
NC_000003.12_126684186	1	0	CT–GTTTGGCCGGCTGAGCAGACATCCACTTGGCT	24
NC_000003.12_97154112	0	1	CA–TCAAAGACTGATATTTTTTTTTTTTTTTTGAG	23
NC_000005.10_47472624	1	0	CA–TATAAGGCTAGACAGAAGAATTCCCAGTAACT	25
NC_000005.10_149557527	1	0	CC–ATTTACTTGGGAGGCTAAGGCAGAGGCTTGCT	25
NC_000006.12_11767297	0	1	CA–AAAAAGTAGCCAGGTGAGACAGGAGGATCACT	17
NC_000006.12_11816903	0	1	CG–GGTGGGTCACCTGAGGTCGGGAGTTTGAGACC	22
NC_000007.14_2106799	1	0	CC–TCCACGAAACCTGAGAGAGGAAAGTCACCATT	25
NC_000007.14_27036213	1	0	CA–ACACTTTGGGAGGCCAAGGCAGGAGGATTGCT	18
NC_000007.14_73029930	1	0	No PAM in window	N/A
NC_000007.14_73086202	1	0	No PAM in window	N/A
NC_000007.14_75307211	1	0	No PAM in window	N/A
NC_000007.14_75335178	1	0	No PAM in window	N/A
NC_000007.14_77032525	1	0	No PAM in window	N/A
NC_000009.12_14770603	1	0	CA–GACCCTGACACTGAGGACGATCAGATCATCTT	27
NC_000009.12_129268201	1	0	CA–GGAGGATCACTTGAGCCCAGGAGTTGGAGACC	24
NC_000009.12_90214274	0	1	CA–GGCGAATCACAAGGTCAGGTGTTCGAGACCAG	26
NC_000010.11_77775014	1	0	CA–GGACACTGACTGGGCCATAGTCACTCATGCAT	26
NC_000010.11_49129988	0	1	CT–TCTTAAAACCATCCACACTTAGAATAAGGCAT	22
NC_000011.10_70036642	1	0	CT–GGCCCTGATGTCTGACTGTGTGTGGTTTGTTT	27
NC_000011.10_119846916	1	0	CA–CAGATGTACTGTGTTCCCATTCCATATCATTT	26
NC_000011.10_119846917	1	0	CA–CAGATGTACTGTGTTCCCATTCCATATCATTT	26
NC_000011.10_134085608	1	0	CT–CATTCTTAACAAACATTCTTTGTACCTAATTT	27
NC_000011.10_15885677	0	1	CC–TGTGAACTGCTGAGCAGCCAGGCTAACGCCTC	25
NC_000011.10_28100920	0	1	CA–TCCCTGAGCTTCCGTCTAGCCAAGTGTCACAA	24
NC_000012.12_13730219	1	0	CT–GGGGTCCCTTGGCAGGGAAAATTCAGGAACAA	23
NC_000012.12_38103055	1	0	No PAM in window	N/A
NC_000012.12_95491771	1	0	No PAM in window	N/A
NC_000012.12_98447313	1	0	CA–GTATAATTCCTCTGTGGGAAGATGTTTCTCTC	22
NC_000012.12_122837388	1	0	CA–CAAGAAGGTGGATTTTTTTTTTTTTTTTTTAA	22
NC_000012.12_49418024	0	1	CT–GAGTCATTTAAAATGAAAGCTACACAGTGAAA	26
NC_000015.10_84750751	0	1	No PAM in window	N/A
NC_000015.10_89328997	0	1	CC–TGCCCACCGGCAGTGTGCTCTCACCGCTGGGC	24
NC_000015.10_97431571	0	1	No PAM in window	N/A
NC_000016.10_78935732	1	0	CT–TCAGCCTCCCAAGTAGCTGGGGTACAGGCAGG	20
NC_000017.11_15805342	1	0	CA–AGTGCGCACCACCACGCCCAGCTTTTTATTTT	23
NC_000017.11_78899715	0	1	CC–TGGAACGCTGCACACCAGACAGGGGTGGTAGA	18
NC_000018.10_46885468	0	1	No PAM in window	N/A
NC_000019.10_27030169	1	0	CA–TATAAGGCTAGACAGAAGAATTCCCAGTAACT	25
NC_000019.10_36455687	0	1	CC–ACTGCATGAGGCCTTATTACTTCTTTTTTTTT	21
NC_000019.10_47219722	0	1	No PAM in window	N/A
NC_000020.11_33692396	1	0	CA–GGAGGGGTCATGCTTTTCCAAGGAGTGGGGCG	18
NC_000021.9_25723563	1	0	CT–AGTCTCAAACTCCTGACCTCAGGTGATCCACC	22
NC_000022.11_19632219	0	1	CC–TTTCCCGTTTCGGAACCACTACACAGGCTTAG	25
NC_000022.11_42744555	0	1	CG–CTAATCTGCCATGTTGACTTCTGAGTAATCCC	21
NC_000023.11_18860831	1	0	No PAM in window	N/A
NC_000023.11_119380412	1	0	No PAM in window	N/A
NC_000023.11_155741664	1	0	CT–CAGTTTGGCCAGATGTTCTGGGTTGGAAATTC	25

## Sheet: Table S3 Type I-F Cas7 MSA
Supplementary Table S3: Multiple sequence alignment of Cas7s from Type I-F3 CASTs (Klompe et al. Mol. Cell 2022) used for PseCas7 engineering
NOTES:
Residues that modestly improved activity when mutated to arginine in fig. S17B were selected for mutagenesis to conserved polar or positively charged residues found in other Type I-F Cas7s.
Cas7 mutations tested in fig. S17E
			Cluster 1																								Cluster 2
Tn7016	5	47	225	226	227	228	229		230	231												232	233	234	235	236	A345	346	347	348	349	350
	N	T	N	D	K	V	K	-	Q	G	-	-	-	-	-	-	-	-	-	-	-	E	A	S	K	Q	A	E	A	K	K	A
Tn6677	T	S	T	E	K	E	S	G	S	K	S	K	S	-	-	-	-	-	K	T	-	Q	N	S	R	V	G	D	-	-	-	-
Tn7000	I	H	K	E	A	A	K	K	-	-	-	-	-	-	-	-	-	-	-	-	-	E	N	N	R	L	G	E	-	-	-	-
Tn7001	I	S	I	E	K	D	K	-	-	-	-	K	E	-	-	-	-	-	K	K	H	Q	S	S	R	I	G	E	-	-	-	-
Tn7002	T	A	T	E	N	E	S	N	N	T	N	K	S	-	-	-	-	-	K	K	Q	S	K	G	R	I	G	N	-	-	-	-
Tn7003	N	K	K	D	S	V	K	G	-	-	-	-	-	-	-	-	-	-	-	-	-	E	K	N	R	I	G	T	-	-	-	-
Tn7004	S	S	L	D	T	K	E	-	D	G	-	-	-	-	-	-	-	-	-	-	-	I	P	T	K	Q	S	G	K	A	K	-
Tn7005	T	S	L	D	S	R	E	-	D	G	-	-	-	-	-	-	-	-	-	-	-	I	P	T	K	Q	K	A	N	-	-	-
Tn7006	T	A	L	E	S	R	E	-	D	G	-	-	-	-	-	-	-	-	-	-	-	V	P	T	K	Q	K	A	K	-	-	-
Tn7007	N	S	L	D	T	K	E	-	K	G	-	-	-	-	-	-	-	-	-	-	-	K	P	S	K	V	A	S	S	K	K	G
Tn7008	N	S	L	D	T	K	E	-	K	G	-	-	-	-	-	-	-	-	-	-	-	K	P	S	K	V	A	S	S	K	K	G
Tn7009	T	A	P	E	E	N	-	-	-	-	-	-	-	-	-	-	-	-	-	-	-	K	V	H	K	Q	S	E	K	K	S	K
Tn6900	T	T	T	E	R	P	D	D	H	S	-	-	-	-	-	-	-	-	-	-	-	V	A	S	R	Q	K	G	R	-	-	-
Tn7010	R	T	T	D	S	H	E	-	Q	G	-	-	-	-	-	-	-	-	-	-	-	E	S	S	K	Q	K	S	-	-	-	-
Tn7011	R	G	V	D	N	V	E	-	Q	G	-	-	-	-	-	-	-	-	-	-	-	M	S	S	K	Q	K	A	-	-	-	-
Tn7012	R	T	V	D	N	V	E	-	Q	G	-	-	-	-	-	-	-	-	-	-	-	M	S	S	K	Q	K	G	-	-	-	-
Tn7013	T	S	L	D	S	R	E	-	D	G	-	-	-	-	-	-	-	-	-	-	-	I	P	T	K	Q	K	A	N	-	-	-
Tn7014	S	S	L	D	V	K	E	-	A	G	-	-	-	-	-	-	-	-	-	-	-	K	P	S	K	L	S	K	K	S	K	K
Tn7015	N	T	G	E	K	A	A	-	Q	G	-	-	-	-	-	-	-	-	-	-	-	E	A	S	K	Q	A	E	A	K	S	K
Tn7017	T	T	I	E	K	L	P	E	A	K	-	K	E	Y	L	H	R	Q	G	R	Y	Q	K	S	R	Q	S	S	K	T	K	N

## Sheet: Table S4 Cas8 engineering
Supplementary Table S4: List of PseCas8 variants tested in fig. S17
NOTES:
Mutations in N125, S126, R241, A244 were generated in Lampe, Jiang, Zhang et al., BioRxiv 2024.
Mutations in A410 and A411 were generated based on multiple sequence alignment of Cas8s from Type I-F3 CASTs (Klompe et al. Mol. Cell 2022) and structures from Park, et al. Mol. Cell 2023.
Cas8 MSA used for Cas8 engineering
Selected for engineering
Tn7016	409	410	411	412	413	414
	K	A	A	L	Q	W
Tn7015	K	C	S	L	K	W
Tn7014	K	T	E	L	I	W
Tn7013	K	A	Q	V	T	W
Tn7011	K	T	Q	L	N	Y
Tn6900	K	S	Q	I	L	W
Tn7007	K	S	Q	I	S	W
Tn7006	K	A	Q	I	V	W
Tn7004	K	C	Q	I	V	W
Tn7003	Y	N	C	I	G	S
Tn7000	I	Q	L	I	E	N
Tn6677	T	E	L	L	K	R
Cas8 variants tested in fig. S17F (initial screen) and S17H (final screen)
Cas8 mutations
"eCas8" variants tested in fig. S17H
	125	126	241	244	410	411	eCas8 ID in S17H
PseCas8 WT	N	S	R	A	A	A
Cas8 variant 1	N	S	R	N	A	A
Cas8 variant 2	N	S	H	A	A	A
Cas8 variant 3	D	S	R	N	A	A
Cas8 variant 4	D	S	R	S	A	A
Cas8 variant 5	D	S	H	A	A	A
Cas8 variant 6	D	S	H	N	A	A
Cas8 variant 7	N	A	R	N	A	A	eCas8-6
Cas8 variant 8	N	A	R	S	A	A
Cas8 variant 9	N	S	R	A	S	A
Cas8 variant 10	N	S	R	N	S	A
Cas8 variant 11	N	S	H	A	S	A
Cas8 variant 12	D	S	R	N	S	A
Cas8 variant 13	D	S	R	S	S	A
Cas8 variant 14	D	S	H	A	S	A
Cas8 variant 15	D	S	H	N	S	A	eCas8-3
Cas8 variant 16	N	A	R	N	S	A	eCas8-5
Cas8 variant 17	N	A	R	S	S	A
Cas8 variant 18	N	S	R	A	A	Q
Cas8 variant 19	N	S	R	N	A	Q
Cas8 variant 20	N	S	H	A	A	Q
Cas8 variant 21	D	S	R	N	A	Q
Cas8 variant 22	D	S	R	S	A	Q
Cas8 variant 23	D	S	H	A	A	Q	eCas8-4
Cas8 variant 24	N	A	R	N	A	Q
Cas8 variant 25	N	A	R	S	A	Q
Cas8 variant 26	N	S	R	A	S	Q
Cas8 variant 27	N	S	R	N	S	Q
Cas8 variant 28	N	S	H	A	S	Q
Cas8 variant 29	D	S	R	N	S	Q
Cas8 variant 30	D	S	R	S	S	Q	eCas8-2
Cas8 variant 31	D	S	H	A	S	Q
Cas8 variant 32	D	S	H	N	S	Q
Cas8 variant 33	N	A	R	N	S	Q
Cas8 variant 34	N	A	R	S	S	Q
Cas8 variant 35	N	S	R	A	R	A
Cas8 variant 36	N	S	R	N	R	A
Cas8 variant 37	N	S	H	A	R	A
Cas8 variant 38	D	S	R	N	R	A	eCas8-1
Cas8 variant 39	D	S	R	S	R	A
Cas8 variant 40	D	S	H	A	R	A
Cas8 variant 41	D	S	H	N	R	A
Cas8 variant 42	N	A	R	N	R	A
Cas8 variant 43	N	A	R	S	R	A
Cas8 variant 44	N	S	R	A	A	R
Cas8 variant 45	N	S	R	N	A	R
Cas8 variant 46	N	S	H	A	A	R
Cas8 variant 47	D	S	R	N	A	R
Cas8 variant 48	D	S	R	S	A	R
Cas8 variant 49	D	S	H	A	A	R
Cas8 variant 50	D	S	H	N	A	R
Cas8 variant 51	N	A	R	N	A	R
Cas8 variant 52	N	A	R	S	A	R
Cas8 variant 53	N	S	R	A	R	R
Cas8 variant 54	N	S	R	N	R	R
Cas8 variant 55	N	S	H	A	R	R
Cas8 variant 56	D	S	R	N	R	R
Cas8 variant 57	D	S	R	S	R	R
Cas8 variant 58	D	S	H	A	R	R
Cas8 variant 59	D	S	H	N	R	R
Cas8 variant 60	N	A	R	N	R	R
Cas8 variant 61	N	A	R	S	R	R

## Sheet: Table S5 NLS architectures
Supplementary Table S5: List of NLS architectures tested with PseQCascade subunits in fig. S17
NLS screen design
CAST component	NLS description	NLS location	# of NLS tags	Tag sequence
Cas6	Bipartite NLS	N-terminus	1	MKRTADGSEFESPKKKRKVGSG
Cas6	Bipartite NLS	N-terminus	2	MGKRTADGSEFESPKKKRKVGSGKRTADGSEFESPKKKRKVG
Cas6	Bipartite NLS	N-terminus	3	MGKRTADGSEFESPKKKRKVGSGKRTADGSEFESPKKKRKVGSGKRTADGSEFESPKKKRKVGSG
Cas6	Bipartite NLS	N-terminus	4	MGKRTADGSEFESPKKKRKVGSGKRTADGSEFESPKKKRKVGSGKRTADGSEFESPKKKRKVGSGKRTADGSEFESPKKKRKVG
Cas8	Bipartite NLS	N-terminus	1	MKRTADGSEFESPKKKRKVGSG
Cas8	Bipartite NLS	N-terminus	2	MGKRTADGSEFESPKKKRKVGSGKRTADGSEFESPKKKRKVG
Cas8	Bipartite NLS	N-terminus	3	MGKRTADGSEFESPKKKRKVGSGKRTADGSEFESPKKKRKVGSGKRTADGSEFESPKKKRKVGSG
Cas8	Bipartite NLS	N-terminus	4	MGKRTADGSEFESPKKKRKVGSGKRTADGSEFESPKKKRKVGSGKRTADGSEFESPKKKRKVGSGKRTADGSEFESPKKKRKVG
TniQ	Bipartite NLS	N-terminus	1	MKRTADGSEFESPKKKRKVGSG
TniQ	Bipartite NLS	N-terminus	2	MGKRTADGSEFESPKKKRKVGSGKRTADGSEFESPKKKRKVG
TniQ	Bipartite NLS	N-terminus	3	MGKRTADGSEFESPKKKRKVGSGKRTADGSEFESPKKKRKVGSGKRTADGSEFESPKKKRKVGSG
TniQ	Bipartite NLS	N-terminus	4	MGKRTADGSEFESPKKKRKVGSGKRTADGSEFESPKKKRKVGSGKRTADGSEFESPKKKRKVGSGKRTADGSEFESPKKKRKVG
NLS architectures tested in fig. S17G (initial screen) and S17H (final screen)
"eNLS" architectures tested in fig. S17H
	# Cas6 NLSs	# Cas8 NLSs	TniQ	eNLS ID in S17H
Architecture 1	1	1	1
Architecture 2	2	1	1
Architecture 3	3	1	1
Architecture 4	4	1	1
Architecture 5	1	2	1
Architecture 6	2	2	1
Architecture 7	3	2	1
Architecture 8	4	2	1
Architecture 9	1	3	1
Architecture 10	2	3	1
Architecture 11	3	3	1
Architecture 12	4	3	1
Architecture 13	1	4	1
Architecture 14	2	4	1
Architecture 15	3	4	1
Architecture 16	4	4	1
Architecture 17	1	1	2
Architecture 18	2	1	2
Architecture 19	3	1	2
Architecture 20	4	1	2
Architecture 21	1	2	2
Architecture 22	2	2	2	eNLS-1
Architecture 23	3	2	2
Architecture 24	4	2	2
Architecture 25	1	3	2
Architecture 26	2	3	2	eNLS-2
Architecture 27	3	3	2
Architecture 28	4	3	2
Architecture 29	1	4	2
Architecture 30	2	4	2
Architecture 31	3	4	2
Architecture 32	4	4	2
Architecture 33	1	1	3
Architecture 34	2	1	3
Architecture 35	3	1	3
Architecture 36	4	1	3
Architecture 37	1	2	3
Architecture 38	2	2	3
Architecture 39	3	2	3
Architecture 40	4	2	3
Architecture 41	1	3	3
Architecture 42	2	3	3
Architecture 43	3	3	3
Architecture 44	4	3	3
Architecture 45	1	4	3
Architecture 46	2	4	3	eNLS-3
Architecture 47	3	4	3
Architecture 48	4	4	3
Architecture 49	1	1	4
Architecture 50	2	1	4
Architecture 51	3	1	4
Architecture 52	4	1	4
Architecture 53	1	2	4
Architecture 54	2	2	4
Architecture 55	3	2	4
Architecture 56	4	2	4
Architecture 57	1	3	4
Architecture 58	2	3	4
Architecture 59	3	3	4
Architecture 60	4	3	4
Architecture 61	1	4	4
Architecture 62	2	4	4
Architecture 63	3	4	4
Architecture 64	4	4	4

## Sheet: Table S6 Transposon end mutants
Supplementary Table S6: Tn7016 transposon right and left end sequences engineered to be compatible with in-frame protein tagging, tested in Fig. 5B
NOTES:
Red indicates mutation in transposon end
RE mutants
WT RE	TGTCGCTGCAACCATAGTTTGACATAATGCAACCATACCTTGACATAATTAAAGTCATACTCTGACATAAAGCCC
RE-1 (ORF 1)	TGTCGCTGCAACCATAGTTTGACAAAATGCAACCATACCTTGACAAAATTAAAGTCATACTCTGACATAAAGCCC
RE-2 (ORF 2)	TGTCGCTGCAACCATAGTTTTACATAATGCAACCATACCTTTACATAATGAAAGTCATACTCTGACATATAGCCC
RE-3 (ORF 3)	TGTCGCTGCAACCATATTTTGACATAATGCAACCATACCTTGACATAATTAAAGTCATACTCCGACATAAAGCCC
LE mutants
WT LE	TGTCGCTGCAAGCAAAGCGTGACATACACTGGATAGGCATATCAATAACTTACAAAAAACCTGCAACCATTCACTGACATAAAATGCAACCATACAGTGACATAGTGAAATAAAAGTTATAACGCTAAAAACAAAAAAACCAGCC
LE-1 (ORF 1)	TGTCGCTGCAAGCAAAGCGTGACATACACTGGATCGGCATATCAATCACTTACAAAAAACCTGCAACCATTCACTGACATAAAATGCAACCATACAGTGACATACTCAAATAAAAGTTATAACGCTAAAAACAAAAAAACCAGCC
LE-2 (ORF 2)	TGTCGCTGCAAGCAAAGCGTTACATACACTGGATAGGCATATCAATAACTTACAAAAAACCTGCAACCATTCACTGACATACAATGCAACCATACAGTTACATAGTGAAATAAAAGTTATAACGCTAAAAACAAAAAAACCAGCC
LE-3 (ORF 3)	TGTCGCTGCAAGCAAAGCGTGACATACACTGGATAGGCATATCAATAACTTACAAAAAACCTGCAACCATTCACTTACATAAAATGCAACCATACAGTGACATAGTGAAATCAAAGTTATCACGCTCAAAACAAAAAAACCAGCC

## Sheet: Table S7 Plasmids and SPs
Supplementary Table S7: Plasmids and selection phages (SPs) used in this study.
NOTES:
All sequences for mammalian expression plasmids contain wild-type PseCAST components. EvoCAST component sequences listed in table S12
Indicates plasmid backbone used for evoCAST component expression in mammalian cells
E. coli expression plasmids
Name	Resistance	Origin	Description	Sequence
pIPW99-t155	CarbR	SC101	Circuit 1.0 CP1	TCAGATCCTTCCGTATTTAGCCAGTATGTTCTCTAGTGTGGTTCGTTGTTTTTGCGTGAGCCATGAGAACGAACCATTGAGATCATGCTTACTTTGCATGTCACTCAAAAATTTTGCCTCAAAACTGGTGAGCTGAATTTTTGCAGTTAAAGCATCGTGTAGTGTTTTTCTTAGTCCGTTACGTAGGTAGGAATCTGATGTAATGGTTGTTGGTATTTTGTCACCATTCATTTTTATCTGGTTGTTCTCAAGTTCGGTTACGAGATCCATTTGTCTATCTAGTTCAACTTGGAAAATCAACGTATCAGTCGGGCGGCCTCGCTTATCAACCACCAATTTCATATTGCTGTAAGTGTTTAAATCTTTACTTATTGGTTTCAAAACCCATTGGTTAAGCCT…
pIPW99-t000	CarbR	SC101	Circuit 1.0 CP1, non-targeting crRNA	TCAGATCCTTCCGTATTTAGCCAGTATGTTCTCTAGTGTGGTTCGTTGTTTTTGCGTGAGCCATGAGAACGAACCATTGAGATCATGCTTACTTTGCATGTCACTCAAAAATTTTGCCTCAAAACTGGTGAGCTGAATTTTTGCAGTTAAAGCATCGTGTAGTGTTTTTCTTAGTCCGTTACGTAGGTAGGAATCTGATGTAATGGTTGTTGGTATTTTGTCACCATTCATTTTTATCTGGTTGTTCTCAAGTTCGGTTACGAGATCCATTTGTCTATCTAGTTCAACTTGGAAAATCAACGTATCAGTCGGGCGGCCTCGCTTATCAACCACCAATTTCATATTGCTGTAAGTGTTTAAATCTTTACTTATTGGTTTCAAAACCCATTGGTTAAGCCT…
pIPW107-t155	CarbR	SC101	Circuit 1.1 CP1	TCAGATCCTTCCGTATTTAGCCAGTATGTTCTCTAGTGTGGTTCGTTGTTTTTGCGTGAGCCATGAGAACGAACCATTGAGATCATGCTTACTTTGCATGTCACTCAAAAATTTTGCCTCAAAACTGGTGAGCTGAATTTTTGCAGTTAAAGCATCGTGTAGTGTTTTTCTTAGTCCGTTACGTAGGTAGGAATCTGATGTAATGGTTGTTGGTATTTTGTCACCATTCATTTTTATCTGGTTGTTCTCAAGTTCGGTTACGAGATCCATTTGTCTATCTAGTTCAACTTGGAAAATCAACGTATCAGTCGGGCGGCCTCGCTTATCAACCACCAATTTCATATTGCTGTAAGTGTTTAAATCTTTACTTATTGGTTTCAAAACCCATTGGTTAAGCCT…
pSM165-t155	CarbR	SC101	Circuit 1.2 CP1	TCAGATCCTTCCGTATTTAGCCAGTATGTTCTCTAGTGTGGTTCGTTGTTTTTGCGTGAGCCATGAGAACGAACCATTGAGATCATGCTTACTTTGCATGTCACTCAAAAATTTTGCCTCAAAACTGGTGAGCTGAATTTTTGCAGTTAAAGCATCGTGTAGTGTTTTTCTTAGTCCGTTACGTAGGTAGGAATCTGATGTAATGGTTGTTGGTATTTTGTCACCATTCATTTTTATCTGGTTGTTCTCAAGTTCGGTTACGAGATCCATTTGTCTATCTAGTTCAACTTGGAAAATCAACGTATCAGTCGGGCGGCCTCGCTTATCAACCACCAATTTCATATTGCTGTAAGTGTTTAAATCTTTACTTATTGGTTTCAAAACCCATTGGTTAAGCCT…
pIPW153-t155	CarbR	SC101	Circuit 2.0 CP1	TCAGATCCTTCCGTATTTAGCCAGTATGTTCTCTAGTGTGGTTCGTTGTTTTTGCGTGAGCCATGAGAACGAACCATTGAGATCATGCTTACTTTGCATGTCACTCAAAAATTTTGCCTCAAAACTGGTGAGCTGAATTTTTGCAGTTAAAGCATCGTGTAGTGTTTTTCTTAGTCCGTTACGTAGGTAGGAATCTGATGTAATGGTTGTTGGTATTTTGTCACCATTCATTTTTATCTGGTTGTTCTCAAGTTCGGTTACGAGATCCATTTGTCTATCTAGTTCAACTTGGAAAATCAACGTATCAGTCGGGCGGCCTCGCTTATCAACCACCAATTTCATATTGCTGTAAGTGTTTAAATCTTTACTTATTGGTTTCAAAACCCATTGGTTAAGCCT…
pIPW160-t155	CarbR	SC101	Circuit 2.1 CP1	TCAGATCCTTCCGTATTTAGCCAGTATGTTCTCTAGTGTGGTTCGTTGTTTTTGCGTGAGCCATGAGAACGAACCATTGAGATCATGCTTACTTTGCATGTCACTCAAAAATTTTGCCTCAAAACTGGTGAGCTGAATTTTTGCAGTTAAAGCATCGTGTAGTGTTTTTCTTAGTCCGTTACGTAGGTAGGAATCTGATGTAATGGTTGTTGGTATTTTGTCACCATTCATTTTTATCTGGTTGTTCTCAAGTTCGGTTACGAGATCCATTTGTCTATCTAGTTCAACTTGGAAAATCAACGTATCAGTCGGGCGGCCTCGCTTATCAACCACCAATTTCATATTGCTGTAAGTGTTTAAATCTTTACTTATTGGTTTCAAAACCCATTGGTTAAGCCT…
pIPW168-t155	CarbR	SC101	Circuit 3.0 CP1	TCAGATCCTTCCGTATTTAGCCAGTATGTTCTCTAGTGTGGTTCGTTGTTTTTGCGTGAGCCATGAGAACGAACCATTGAGATCATGCTTACTTTGCATGTCACTCAAAAATTTTGCCTCAAAACTGGTGAGCTGAATTTTTGCAGTTAAAGCATCGTGTAGTGTTTTTCTTAGTCCGTTACGTAGGTAGGAATCTGATGTAATGGTTGTTGGTATTTTGTCACCATTCATTTTTATCTGGTTGTTCTCAAGTTCGGTTACGAGATCCATTTGTCTATCTAGTTCAACTTGGAAAATCAACGTATCAGTCGGGCGGCCTCGCTTATCAACCACCAATTTCATATTGCTGTAAGTGTTTAAATCTTTACTTATTGGTTTCAAAACCCATTGGTTAAGCCT…
pIPW100-C	SpecR	ColE1	Circuit 1.0 CP2, proC in transposon	TGAGATCCTTTTTTTCTGCGCGTAATCTGCTGCTTGCAAACAAAAAAACCACCGCTACCAGCGGTGGTTTGTTTGCCGGATCAAGAGCTACCACCTCTTTTTCCGAAGGTAACTGGCTTCAGCAGAGCGCAGATACCAAATACTGTCCTTCTAGTGTAGCCGTAGTTAGGCCACCACTTCAAGAACTCTGTAGCACCGCCTACATACCTCGCTCTGCTAATCCTGTTACCAGTGGCTGCTGCCAGTGGCGATAAGTCGTGTCTTACCGGGTTGGACTCAAGACGATAGTTACCGGATAAGGCGCAGCGGTCGGGCTGAACGGGGGGTTCGTGCACACAGCCCAGCTTGGAGCGAACGACCTACACCGAACTGAGATACCTACAGCGTGAGCTATGAGAA…
pIPW100-5	SpecR	ColE1	Circuit 1.0 CP2, pro5 in transposon	TGAGATCCTTTTTTTCTGCGCGTAATCTGCTGCTTGCAAACAAAAAAACCACCGCTACCAGCGGTGGTTTGTTTGCCGGATCAAGAGCTACCACCTCTTTTTCCGAAGGTAACTGGCTTCAGCAGAGCGCAGATACCAAATACTGTCCTTCTAGTGTAGCCGTAGTTAGGCCACCACTTCAAGAACTCTGTAGCACCGCCTACATACCTCGCTCTGCTAATCCTGTTACCAGTGGCTGCTGCCAGTGGCGATAAGTCGTGTCTTACCGGGTTGGACTCAAGACGATAGTTACCGGATAAGGCGCAGCGGTCGGGCTGAACGGGGGGTTCGTGCACACAGCCCAGCTTGGAGCGAACGACCTACACCGAACTGAGATACCTACAGCGTGAGCTATGAGAA…
pIPW109-D	SpecR	ColE1	Circuit 1.1/1.2 CP2, proD in transposon	TGAGATCCTTTTTTTCTGCGCGTAATCTGCTGCTTGCAAACAAAAAAACCACCGCTACCAGCGGTGGTTTGTTTGCCGGATCAAGAGCTACCACCTCTTTTTCCGAAGGTAACTGGCTTCAGCAGAGCGCAGATACCAAATACTGTCCTTCTAGTGTAGCCGTAGTTAGGCCACCACTTCAAGAACTCTGTAGCACCGCCTACATACCTCGCTCTGCTAATCCTGTTACCAGTGGCTGCTGCCAGTGGCGATAAGTCGTGTCTTACCGGGTTGGACTCAAGACGATAGTTACCGGATAAGGCGCAGCGGTCGGGCTGAACGGGGGGTTCGTGCACACAGCCCAGCTTGGAGCGAACGACCTACACCGAACTGAGATACCTACAGCGTGAGCTATGAGAA…
pIPW109-5	SpecR	ColE1	Circuit 1.1/1.2 CP2, pro5 in transposon	TGAGATCCTTTTTTTCTGCGCGTAATCTGCTGCTTGCAAACAAAAAAACCACCGCTACCAGCGGTGGTTTGTTTGCCGGATCAAGAGCTACCACCTCTTTTTCCGAAGGTAACTGGCTTCAGCAGAGCGCAGATACCAAATACTGTCCTTCTAGTGTAGCCGTAGTTAGGCCACCACTTCAAGAACTCTGTAGCACCGCCTACATACCTCGCTCTGCTAATCCTGTTACCAGTGGCTGCTGCCAGTGGCGATAAGTCGTGTCTTACCGGGTTGGACTCAAGACGATAGTTACCGGATAAGGCGCAGCGGTCGGGCTGAACGGGGGGTTCGTGCACACAGCCCAGCTTGGAGCGAACGACCTACACCGAACTGAGATACCTACAGCGTGAGCTATGAGAA…
pIPW152-D	SpecR	ColE1	Circuit 2.0 CP2, proD in transposon	TGAGATCCTTTTTTTCTGCGCGTAATCTGCTGCTTGCAAACAAAAAAACCACCGCTACCAGCGGTGGTTTGTTTGCCGGATCAAGAGCTACCACCTCTTTTTCCGAAGGTAACTGGCTTCAGCAGAGCGCAGATACCAAATACTGTCCTTCTAGTGTAGCCGTAGTTAGGCCACCACTTCAAGAACTCTGTAGCACCGCCTACATACCTCGCTCTGCTAATCCTGTTACCAGTGGCTGCTGCCAGTGGCGATAAGTCGTGTCTTACCGGGTTGGACTCAAGACGATAGTTACCGGATAAGGCGCAGCGGTCGGGCTGAACGGGGGGTTCGTGCACACAGCCCAGCTTGGAGCGAACGACCTACACCGAACTGAGATACCTACAGCGTGAGCTATGAGAA…
pIPW158-D	SpecR	ColE1	Circuit 2.1/3.0 CP2, proD in transposon	TGAGATCCTTTTTTTCTGCGCGTAATCTGCTGCTTGCAAACAAAAAAACCACCGCTACCAGCGGTGGTTTGTTTGCCGGATCAAGAGCTACCACCTCTTTTTCCGAAGGTAACTGGCTTCAGCAGAGCGCAGATACCAAATACTGTCCTTCTAGTGTAGCCGTAGTTAGGCCACCACTTCAAGAACTCTGTAGCACCGCCTACATACCTCGCTCTGCTAATCCTGTTACCAGTGGCTGCTGCCAGTGGCGATAAGTCGTGTCTTACCGGGTTGGACTCAAGACGATAGTTACCGGATAAGGCGCAGCGGTCGGGCTGAACGGGGGGTTCGTGCACACAGCCCAGCTTGGAGCGAACGACCTACACCGAACTGAGATACCTACAGCGTGAGCTATGAGAA…
pIPW158-5	SpecR	ColE1	Circuit 2.1/3.0 CP2, pro5 in transposon	TGAGATCCTTTTTTTCTGCGCGTAATCTGCTGCTTGCAAACAAAAAAACCACCGCTACCAGCGGTGGTTTGTTTGCCGGATCAAGAGCTACCACCTCTTTTTCCGAAGGTAACTGGCTTCAGCAGAGCGCAGATACCAAATACTGTCCTTCTAGTGTAGCCGTAGTTAGGCCACCACTTCAAGAACTCTGTAGCACCGCCTACATACCTCGCTCTGCTAATCCTGTTACCAGTGGCTGCTGCCAGTGGCGATAAGTCGTGTCTTACCGGGTTGGACTCAAGACGATAGTTACCGGATAAGGCGCAGCGGTCGGGCTGAACGGGGGGTTCGTGCACACAGCCCAGCTTGGAGCGAACGACCTACACCGAACTGAGATACCTACAGCGTGAGCTATGAGAA…
pSM118B3-t155-SD8	KanR	p15A	Circuit 1.0 AP, SD8 RBS for gIII	GGGGCGGAGATTTCCTGGAAGATGCCAGGAAGATACTTAACAGGGAAGTGAGAGGGCCGCGGCAAAGCCGTTTTTCCATAGGCTCCGCCCCCCTGACAAGCATCACGAAATCTGACGCTCAAATCAGTGGTGGCGAAACCCGACAGGACTATAAAGATACCAGGCGTTTCCCCCTGGCGGCTCCCTCGTGCGCTCTCCTGTTCCTGCCTTTCGGTTTACCGGTGTCATTCCGCTGTTATGGCCGCGTTTGTCTCATTCCACGCCTGACACTCAGTTCCGGGTAGGCAGTTCGCTCCAAGCTGGACTGTATGCACGAACCCCCCGTTCAGTCCGACCGCTGCGCCTTATCCGGTAACTATCGTCTTGAGTCCAACCCGGAAAGACATGCAAAAGCACCAC…
pSM118B3-t155-sd8	KanR	p15A	Circuit 1.0 AP, sd8 RBS for gIII	GGGGCGGAGATTTCCTGGAAGATGCCAGGAAGATACTTAACAGGGAAGTGAGAGGGCCGCGGCAAAGCCGTTTTTCCATAGGCTCCGCCCCCCTGACAAGCATCACGAAATCTGACGCTCAAATCAGTGGTGGCGAAACCCGACAGGACTATAAAGATACCAGGCGTTTCCCCCTGGCGGCTCCCTCGTGCGCTCTCCTGTTCCTGCCTTTCGGTTTACCGGTGTCATTCCGCTGTTATGGCCGCGTTTGTCTCATTCCACGCCTGACACTCAGTTCCGGGTAGGCAGTTCGCTCCAAGCTGGACTGTATGCACGAACCCCCCGTTCAGTCCGACCGCTGCGCCTTATCCGGTAACTATCGTCTTGAGTCCAACCCGGAAAGACATGCAAAAGCACCAC…
pIPW108-t155-SD8	KanR	p15A	Circuit 1.1/1.2 AP, SD8 RBS for gIII	GGGGCGGAGATTTCCTGGAAGATGCCAGGAAGATACTTAACAGGGAAGTGAGAGGGCCGCGGCAAAGCCGTTTTTCCATAGGCTCCGCCCCCCTGACAAGCATCACGAAATCTGACGCTCAAATCAGTGGTGGCGAAACCCGACAGGACTATAAAGATACCAGGCGTTTCCCCCTGGCGGCTCCCTCGTGCGCTCTCCTGTTCCTGCCTTTCGGTTTACCGGTGTCATTCCGCTGTTATGGCCGCGTTTGTCTCATTCCACGCCTGACACTCAGTTCCGGGTAGGCAGTTCGCTCCAAGCTGGACTGTATGCACGAACCCCCCGTTCAGTCCGACCGCTGCGCCTTATCCGGTAACTATCGTCTTGAGTCCAACCCGGAAAGACATGCAAAAGCACCAC…
pIPW154-t155-SD8	KanR	p15A	Circuit 2.0 AP, sd8 RBS for gIII	GGGGCGGAGATTTCCTGGAAGATGCCAGGAAGATACTTAACAGGGAAGTGAGAGGGCCGCGGCAAAGCCGTTTTTCCATAGGCTCCGCCCCCCTGACAAGCATCACGAAATCTGACGCTCAAATCAGTGGTGGCGAAACCCGACAGGACTATAAAGATACCAGGCGTTTCCCCCTGGCGGCTCCCTCGTGCGCTCTCCTGTTCCTGCCTTTCGGTTTACCGGTGTCATTCCGCTGTTATGGCCGCGTTTGTCTCATTCCACGCCTGACACTCAGTTCCGGGTAGGCAGTTCGCTCCAAGCTGGACTGTATGCACGAACCCCCCGTTCAGTCCGACCGCTGCGCCTTATCCGGTAACTATCGTCTTGAGTCCAACCCGGAAAGACATGCAAAAGCACCAC…
pIPW165-t155-SD8	KanR	p15A	Circuit 2.1/3.0 AP, sd8 RBS for gIII	GGGGCGGAGATTTCCTGGAAGATGCCAGGAAGATACTTAACAGGGAAGTGAGAGGGCCGCGGCAAAGCCGTTTTTCCATAGGCTCCGCCCCCCTGACAAGCATCACGAAATCTGACGCTCAAATCAGTGGTGGCGAAACCCGACAGGACTATAAAGATACCAGGCGTTTCCCCCTGGCGGCTCCCTCGTGCGCTCTCCTGTTCCTGCCTTTCGGTTTACCGGTGTCATTCCGCTGTTATGGCCGCGTTTGTCTCATTCCACGCCTGACACTCAGTTCCGGGTAGGCAGTTCGCTCCAAGCTGGACTGTATGCACGAACCCCCCGTTCAGTCCGACCGCTGCGCCTTATCCGGTAACTATCGTCTTGAGTCCAACCCGGAAAGACATGCAAAAGCACCAC…
pIPW197	CarbR	pSC101	pPseCAST	TCAGATCCTTCCGTATTTAGCCAGTATGTTCTCTAGTGTGGTTCGTTGTTTTTGCGTGAGCCATGAGAACGAACCATTGAGATCATGCTTACTTTGCATGTCACTCAAAAATTTTGCCTCAAAACTGGTGAGCTGAATTTTTGCAGTTAAAGCATCGTGTAGTGTTTTTCTTAGTCCGTTACGTAGGTAGGAATCTGATGTAATGGTTGTTGGTATTTTGTCACCATTCATTTTTATCTGGTTGTTCTCAAGTTCGGTTACGAGATCCATTTGTCTATCTAGTTCAACTTGGAAAATCAACGTATCAGTCGGGCGGCCTCGCTTATCAACCACCAATTTCATATTGCTGTAAGTGTTTAAATCTTTACTTATTGGTTTCAAAACCCATTGGTTAAGCCT…
pIPW169	ChlorR	CloDF13	pBAD-ClpX	GAAGATCCTTTGATCTTTTCTACTGAACCGCTCTAGATTTCAGTGCAATTTATCTCTTCAAATGTAGCACCTGAAGTCAGCCCAGGAGGAAGAGGACATCCGGTCAAATAAAACGAAAGGCTCAGTCGAAAGACTGGGCCTTTCGTTTTAGACTTAGGGACCCTTTATGACAACTTGACGGCTACATCATTCACTTTTTCTTCACAACCGGCACGGAACTCGCTCGGGCTGGCCCCGGTGCATTTTTTAAATACCCGCGAGAAATAGAGTTGATCGTCAAAACCAACATTGCGACCGACGGTGGCGATAGGCATCCGGGTGGTGCTCAAAAGCAGCTTCGCCTGGCTGATACGTTGGTCCTCGCGCCAGCTTAAGACGCTAATCCCTAACTGCTGGCGG…
pIPW101	KanR	p15A	Mock integrated AP for qPCR standard	GGGGCGGAGATTTCCTGGAAGATGCCAGGAAGATACTTAACAGGGAAGTGAGAGGGCCGCGGCAAAGCCGTTTTTCCATAGGCTCCGCCCCCCTGACAAGCATCACGAAATCTGACGCTCAAATCAGTGGTGGCGAAACCCGACAGGACTATAAAGATACCAGGCGTTTCCCCCTGGCGGCTCCCTCGTGCGCTCTCCTGTTCCTGCCTTTCGGTTTACCGGTGTCATTCCGCTGTTATGGCCGCGTTTGTCTCATTCCACGCCTGACACTCAGTTCCGGGTAGGCAGTTCGCTCCAAGCTGGACTGTATGCACGAACCCCCCGTTCAGTCCGACCGCTGCGCCTTATCCGGTAACTATCGTCTTGAGTCCAACCCGGAAAGACATGCAAAAGCACCAC…
pIPW133	KanR	p15A	Mock integrated AP, luxAB reporter	GGGGCGGAGATTTCCTGGAAGATGCCAGGAAGATACTTAACAGGGAAGTGAGAGGGCCGCGGCAAAGCCGTTTTTCCATAGGCTCCGCCCCCCTGACAAGCATCACGAAATCTGACGCTCAAATCAGTGGTGGCGAAACCCGACAGGACTATAAAGATACCAGGCGTTTCCCCCTGGCGGCTCCCTCGTGCGCTCTCCTGTTCCTGCCTTTCGGTTTACCGGTGTCATTCCGCTGTTATGGCCGCGTTTGTCTCATTCCACGCCTGACACTCAGTTCCGGGTAGGCAGTTCGCTCCAAGCTGGACTGTATGCACGAACCCCCCGTTCAGTCCGACCGCTGCGCCTTATCCGGTAACTATCGTCTTGAGTCCAACCCGGAAAGACATGCAAAAGCACCAC…
pIPW138	KanR	p15A	Mock unintegrated AP, luxAB reporter	GGGGCGGAGATTTCCTGGAAGATGCCAGGAAGATACTTAACAGGGAAGTGAGAGGGCCGCGGCAAAGCCGTTTTTCCATAGGCTCCGCCCCCCTGACAAGCATCACGAAATCTGACGCTCAAATCAGTGGTGGCGAAACCCGACAGGACTATAAAGATACCAGGCGTTTCCCCCTGGCGGCTCCCTCGTGCGCTCTCCTGTTCCTGCCTTTCGGTTTACCGGTGTCATTCCGCTGTTATGGCCGCGTTTGTCTCATTCCACGCCTGACACTCAGTTCCGGGTAGGCAGTTCGCTCCAAGCTGGACTGTATGCACGAACCCCCCGTTCAGTCCGACCGCTGCGCCTTATCCGGTAACTATCGTCTTGAGTCCAACCCGGAAAGACATGCAAAAGCACCAC…
Selection phages (SPs)
Name	Resistance	Origin	Description	Sequence
IPW SP1	N/A	M13	TnsA–TnsB/TnsC , for circuit 1.0, 1.1, 1.2	ATGATTGACATGCTAGTTTTACGGTTACCGTTCATCGATTCTCTTGTTTGCTCCAGACTCTCAGGCAATGACCTGATAGCCTTTGTAGATCTCTCAAAAATAGCTACCCTCTCCGGCATGAATTTATCAGCTAGAACGGTTGAATATCATGTTGATGGTGATTTGACTGTCTCCGGCCTTTCCCACCCTTTTGAATCTTTACCTACACATTACTCAGGCATTGCATTTAAAATATATGAGGGTTCTAAAAATTTTTATCCTTGCGTTGAAATAAAGGCTTCTCCCGCAAAAGTATTACAGGGGCATAATGTTTTTGGTACAACCGATTTAGGTTTATGCTCTGAGGCTTTATTGCTTAATTTTGCTAATTCTTTGCCTTGCCTGTATGATTTATTGGAT…
IPW SP8	N/A	M13	TnsA–TnsB, for circuit 2.0	ATGATTGACATGCTAGTTTTACGGTTACCGTTCATCGATTCTCTTGTTTGCTCCAGACTCTCAGGCAATGACCTGATAGCCTTTGTAGATCTCTCAAAAATAGCTACCCTCTCCGGCATGAATTTATCAGCTAGAACGGTTGAATATCATGTTGATGGTGATTTGACTGTCTCCGGCCTTTCCCACCCTTTTGAATCTTTACCTACACATTACTCAGGCATTGCATTTAAAATATATGAGGGTTCTAAAAATTTTTATCCTTGCGTTGAAATAAAGGCTTCTCCCGCAAAAGTATTACAGGGGCATAATGTTTTTGGTACAACCGATTTAGGTTTATGCTCTGAGGCTTTATTGCTTAATTTTGCTAATTCTTTGCCTTGCCTGTATGATTTATTGGAT…
IPW SP7	N/A	M13	TnsA + TnsB, for circuit 2.1	ATGATTGACATGCTAGTTTTACGGTTACCGTTCATCGATTCTCTTGTTTGCTCCAGACTCTCAGGCAATGACCTGATAGCCTTTGTAGATCTCTCAAAAATAGCTACCCTCTCCGGCATGAATTTATCAGCTAGAACGGTTGAATATCATGTTGATGGTGATTTGACTGTCTCCGGCCTTTCCCACCCTTTTGAATCTTTACCTACACATTACTCAGGCATTGCATTTAAAATATATGAGGGTTCTAAAAATTTTTATCCTTGCGTTGAAATAAAGGCTTCTCCCGCAAAAGTATTACAGGGGCATAATGTTTTTGGTACAACCGATTTAGGTTTATGCTCTGAGGCTTTATTGCTTAATTTTGCTAATTCTTTGCCTTGCCTGTATGATTTATTGGAT…
IPW SP14	N/A	M13	TnsB, for circuit 3.0	ATGATTGACATGCTAGTTTTACGGTTACCGTTCATCGATTCTCTTGTTTGCTCCAGACTCTCAGGCAATGACCTGATAGCCTTTGTAGATCTCTCAAAAATAGCTACCCTCTCCGGCATGAATTTATCAGCTAGAACGGTTGAATATCATGTTGATGGTGATTTGACTGTCTCCGGCCTTTCCCACCCTTTTGAATCTTTACCTACACATTACTCAGGCATTGCATTTAAAATATATGAGGGTTCTAAAAATTTTTATCCTTGCGTTGAAATAAAGGCTTCTCCCGCAAAAGTATTACAGGGGCATAATGTTTTTGGTACAACCGATTTAGGTTTATGCTCTGAGGCTTTATTGCTTAATTTTGCTAATTCTTTGCCTTGCCTGTATGATTTATTGGAT…
Mammalian cell expression plasmids
Name	Resistance	Origin	Description	Sequence	Additional Notes
pSM152	CarbR	pBR322	hU6-crRNA (typical) + transposon donor	GTGCACCCAACTGATCTTCAGCATCTTTTACTTTCACCAGCGTTTCTGGGTGAGCAAAAACAGGAAGGCAAAATGCCGCAAAAAAGGGAATAAGGGCGACACGGAAATGTTGAATACTCATACTCTTCCTTTTTCAATATTATTGAAGCATTTATCAGGGTTATTGTCTCATGAGCGGATACATATTTGAATGTATTTAGAAAAATAAACAAATAGGGGTTCCGCGCACATTTCCCCGAAAAGTGCCACCTGACGTCGCTAGCTGTACAAAAAAGCAGGCTTTAAAGGAACCAATTCAGTCGACTGGATCCGGTACCAAGGTCGGGCAGGAAGAGGGCCTATTTCCCATGATTCCTTCATATTTGCATATACGATACAAGGCTGTTAGAGAGATAATTA…	Template construct for all characterization except round 1 crRNA screening
pSM153	CarbR	pBR322	PCMV-bpNLS–PseCas6	GAAGATCCTTTGATCTTTTCTACGGGGTCTGACGCTCAGTGGAACGAAAACTCACGTTAAGGGATTTTGGTCATGAGATTATCAAAAAGGATCTTCACCTAGATCCTTTTAAATTAAAAATGAAGTTTTAAATCAATCTAAAGTATATATGAGTAAACTTGGTCTGACAGTTACCAATGCTTAATCAGTGAGGCACCTATCTCAGCGATCTGTCTATTTCGTTCATCCATAGTTGCCTGACTCCCCGTCGTGTAGATAACTACGATACGGGAGGGCTTACCATCTGGCCCCAGTGCTGCAATGATACCGCGAGACCCACGCTCACCGGCTCCAGATTTATCAGCAATAAACCAGCCAGCCGGAAGGGCCGAGCGCAGAAGTGGTCCTGCAACTTTATCC…	Template construct for Cas6 NLS screening
pSM154	CarbR	pBR322	PCMV-bpNLS–PseCas7	GAAGATCCTTTGATCTTTTCTACGGGGTCTGACGCTCAGTGGAACGAAAACTCACGTTAAGGGATTTTGGTCATGAGATTATCAAAAAGGATCTTCACCTAGATCCTTTTAAATTAAAAATGAAGTTTTAAATCAATCTAAAGTATATATGAGTAAACTTGGTCTGACAGTTACCAATGCTTAATCAGTGAGGCACCTATCTCAGCGATCTGTCTATTTCGTTCATCCATAGTTGCCTGACTCCCCGTCGTGTAGATAACTACGATACGGGAGGGCTTACCATCTGGCCCCAGTGCTGCAATGATACCGCGAGACCCACGCTCACCGGCTCCAGATTTATCAGCAATAAACCAGCCAGCCGGAAGGGCCGAGCGCAGAAGTGGTCCTGCAACTTTATCC…	Template construct for Cas7 mutant screening
pSM155	CarbR	pBR322	PCMV-bpNLS–PseCas8	GAAGATCCTTTGATCTTTTCTACGGGGTCTGACGCTCAGTGGAACGAAAACTCACGTTAAGGGATTTTGGTCATGAGATTATCAAAAAGGATCTTCACCTAGATCCTTTTAAATTAAAAATGAAGTTTTAAATCAATCTAAAGTATATATGAGTAAACTTGGTCTGACAGTTACCAATGCTTAATCAGTGAGGCACCTATCTCAGCGATCTGTCTATTTCGTTCATCCATAGTTGCCTGACTCCCCGTCGTGTAGATAACTACGATACGGGAGGGCTTACCATCTGGCCCCAGTGCTGCAATGATACCGCGAGACCCACGCTCACCGGCTCCAGATTTATCAGCAATAAACCAGCCAGCCGGAAGGGCCGAGCGCAGAAGTGGTCCTGCAACTTTATCC…	Template construct for Cas8 mutant, NLS screening
pSM156	CarbR	pBR322	PCMV-bpNLS–PseTniQ	GAAGATCCTTTGATCTTTTCTACGGGGTCTGACGCTCAGTGGAACGAAAACTCACGTTAAGGGATTTTGGTCATGAGATTATCAAAAAGGATCTTCACCTAGATCCTTTTAAATTAAAAATGAAGTTTTAAATCAATCTAAAGTATATATGAGTAAACTTGGTCTGACAGTTACCAATGCTTAATCAGTGAGGCACCTATCTCAGCGATCTGTCTATTTCGTTCATCCATAGTTGCCTGACTCCCCGTCGTGTAGATAACTACGATACGGGAGGGCTTACCATCTGGCCCCAGTGCTGCAATGATACCGCGAGACCCACGCTCACCGGCTCCAGATTTATCAGCAATAAACCAGCCAGCCGGAAGGGCCGAGCGCAGAAGTGGTCCTGCAACTTTATCC…	Template construct for TniQ NLS screening
pSM157	CarbR	pBR322	PCMV-PseTnsA–bpNLS–PseTnsB	GAAGATCCTTTGATCTTTTCTACGGGGTCTGACGCTCAGTGGAACGAAAACTCACGTTAAGGGATTTTGGTCATGAGATTATCAAAAAGGATCTTCACCTAGATCCTTTTAAATTAAAAATGAAGTTTTAAATCAATCTAAAGTATATATGAGTAAACTTGGTCTGACAGTTACCAATGCTTAATCAGTGAGGCACCTATCTCAGCGATCTGTCTATTTCGTTCATCCATAGTTGCCTGACTCCCCGTCGTGTAGATAACTACGATACGGGAGGGCTTACCATCTGGCCCCAGTGCTGCAATGATACCGCGAGACCCACGCTCACCGGCTCCAGATTTATCAGCAATAAACCAGCCAGCCGGAAGGGCCGAGCGCAGAAGTGGTCCTGCAACTTTATCC…	Template construct for PA(N)CE variant screening
pSM158	CarbR	pBR322	PCMV-PseTnsC–3XbpNLS	GAAGATCCTTTGATCTTTTCTACGGGGTCTGACGCTCAGTGGAACGAAAACTCACGTTAAGGGATTTTGGTCATGAGATTATCAAAAAGGATCTTCACCTAGATCCTTTTAAATTAAAAATGAAGTTTTAAATCAATCTAAAGTATATATGAGTAAACTTGGTCTGACAGTTACCAATGCTTAATCAGTGAGGCACCTATCTCAGCGATCTGTCTATTTCGTTCATCCATAGTTGCCTGACTCCCCGTCGTGTAGATAACTACGATACGGGAGGGCTTACCATCTGGCCCCAGTGCTGCAATGATACCGCGAGACCCACGCTCACCGGCTCCAGATTTATCAGCAATAAACCAGCCAGCCGGAAGGGCCGAGCGCAGAAGTGGTCCTGCAACTTTATCC…	Template construct for PA(N)CE variant screening
pSL4393	CarbR	pUC	PCMV-bpNLS–ClpX	GACGGATCGGGAGATCTCCCGATCCCCTATGGTGCACTCTCAGTACAATCTGCTCTGATGCCGCATAGTTAAGCCAGTATCTGCTCCCTGCTTGTGTGTTGGAGGTCGCTGAGTAGTGCGCGAGCAAAATTTAAGCTACAACAAGGCAAGGCTTGACCGACAATTGCATGAAGAATCTGCTTAGGGTTAGGCGTTTTGCGCTGCTTCGCGATGTACGGGCCAGATATACGCGTTGACATTGATTATTGACTAGTTATTAATAGTAATCAATTACGGGGTCATTAGTTCATAGCCCATATATGGAGTTCCGCGTTACATAACTTACGGTAAATGGCCCGCCTGGCTGACCGCCCAACGACCCCCGCCCATTGACGTCAATAATGACGTATGTTCCCATAG…	N/A
pSL2268	CarbR	ColE1	PCMV-PuroR–T2A–EGFP	TTGAGATCCTTTTTTTCTGCGCGTAATCTGCTGCTTGCAAACAAAAAAACCACCGCTACCAGCGGTGGTTTGTTTGCCGGATCAAGAGCTACCAACTCTTTTTCCGAAGGTAACTGGCTTCAGCAGAGCGCAGATACCAAATACTGTTCTTCTAGTGTAGCCGTAGTTAGGCCACCACTTCAAGAACTCTGTAGCACCGCCTACATACCTCGCTCTGCTAATCCTGTTACCAGTGGCTGCTGCCAGTGGCGATAAGTCGTGTCTTACCGGGTTGGACTCAAGACGATAGTTACCGGATAAGGCGCAGCGGTCGGGCTGAACGGGGGGTTCGTGCACACAGCCCAGCTTGGAGCGAACGACCTACACCGAACTGAGATACCTACAGCGTGAGCTATGAGA…	N/A
pIPW170	CarbR	pBR322	hU6-crRNA (atypical) + transposon donor	GAAGATCCTTTGATCTTTTCTACGGGGTCTGACGCTCAGTGGAACGAAAACTCACGTTAAGGGATTTTGGTCATGAGATTATCAAAAAGGATCTTCACCTAGATCCTTTTAAATTAAAAATGAAGTTTTAAATCAATCTAAAGTATATATGAGTAAACTTGGTCTGACAGTTACCAATGCTTAATCAGTGAGGCACCTATCTCAGCGATCTGTCTATTTCGTTCATCCATAGTTGCCTGACTCCCCGTCGTGTAGATAACTACGATACGGGAGGGCTTACCATCTGGCCCCAGTGCTGCAATGATACCGCGAGACCCACGCTCACCGGCTCCAGATTTATCAGCAATAAACCAGCCAGCCGGAAGGGCCGAGCGCAGAAGTGGTCCTGCAACTTTATCC…	Template construct for round 1 crRNA screening
pIPW194	CarbR	pBR322	hU6-crRNA (typical)	GAAGATCCTTTGATCTTTTCTACGGGGTCTGACGCTCAGTGGAACGAAAACTCACGTTAAGGGATTTTGGTCATGAGATTATCAAAAAGGATCTTCACCTAGATCCTTTTAAATTAAAAATGAAGTTTTAAATCAATCTAAAGTATATATGAGTAAACTTGGTCTGACAGTTACCAATGCTTAATCAGTGAGGCACCTATCTCAGCGATCTGTCTATTTCGTTCATCCATAGTTGCCTGACTCCCCGTCGTGTAGATAACTACGATACGGGAGGGCTTACCATCTGGCCCCAGTGCTGCAATGATACCGCGAGACCCACGCTCACCGGCTCCAGATTTATCAGCAATAAACCAGCCAGCCGGAAGGGCCGAGCGCAGAAGTGGTCCTGCAACTTTATCC…	N/A
pCMV-QCas	CarbR	pBR322	PCMV-PseCas7–bpNLS–T2A–PseCas8–bpNLS–T2A–PseCas6–bpNLS–T2A–bpNLS–PseTniQ	GACGGATCGGGAGATCTCCCGATCCCCTATGGTGCACTCTCAGTACAATCTGCTCTGATGCCGCATAGTTAAGCCAGTATCTGCTCCCTGCTTGTGTGTTGGAGGTCGCTGAGTAGTGCGCGAGCAAAATTTAAGCTACAACAAGGCAAGGCTTGACCGACAATTGCATGAAGAATCTGCTTAGGGTTAGGCGTTTTGCGCTGCTTCGCGATGTACGGGCCAGATATACGCGTTGACATTGATTATTGACTAGTTATTAATAGTAATCAATTACGGGGTCATTAGTTCATAGCCCATATATGGAGTTCCGCGTTACATAACTTACGGTAAATGGCCCGCCTGGCTGACCGCCCAACGACCCCCGCCCATTGACGTCAATAATGACGTATGTTCCCATAG…	N/A
pSL6369	CarbR	pBR322	PCMV-2XbpNLS–PseCas6	GAAGATCCTTTGATCTTTTCTACGGGGTCTGACGCTCAGTGGAACGAAAACTCACGTTAAGGGATTTTGGTCATGAGATTATCAAAAAGGATCTTCACCTAGATCCTTTTAAATTAAAAATGAAGTTTTAAATCAATCTAAAGTATATATGAGTAAACTTGGTCTGACAGTTACCAATGCTTAATCAGTGAGGCACCTATCTCAGCGATCTGTCTATTTCGTTCATCCATAGTTGCCTGACTCCCCGTCGTGTAGATAACTACGATACGGGAGGGCTTACCATCTGGCCCCAGTGCTGCAATGATACCGCGAGACCCACGCTCACCGGCTCCAGATTTATCAGCAATAAACCAGCCAGCCGGAAGGGCCGAGCGCAGAAGTGGTCCTGCAACTTTATCC…	Final evoCAST Cas6 architecture
pSL6635	CarbR	pBR322	PCMV-2XbpNLS–PseCas8	GAAGATCCTTTGATCTTTTCTACGGGGTCTGACGCTCAGTGGAACGAAAACTCACGTTAAGGGATTTTGGTCATGAGATTATCAAAAAGGATCTTCACCTAGATCCTTTTAAATTAAAAATGAAGTTTTAAATCAATCTAAAGTATATATGAGTAAACTTGGTCTGACAGTTACCAATGCTTAATCAGTGAGGCACCTATCTCAGCGATCTGTCTATTTCGTTCATCCATAGTTGCCTGACTCCCCGTCGTGTAGATAACTACGATACGGGAGGGCTTACCATCTGGCCCCAGTGCTGCAATGATACCGCGAGACCCACGCTCACCGGCTCCAGATTTATCAGCAATAAACCAGCCAGCCGGAAGGGCCGAGCGCAGAAGTGGTCCTGCAACTTTATCC…	Final evoCAST Cas8 architecture
pSL6372	CarbR	pBR322	PCMV-2XbpNLS–PseTniQ	GAAGATCCTTTGATCTTTTCTACGGGGTCTGACGCTCAGTGGAACGAAAACTCACGTTAAGGGATTTTGGTCATGAGATTATCAAAAAGGATCTTCACCTAGATCCTTTTAAATTAAAAATGAAGTTTTAAATCAATCTAAAGTATATATGAGTAAACTTGGTCTGACAGTTACCAATGCTTAATCAGTGAGGCACCTATCTCAGCGATCTGTCTATTTCGTTCATCCATAGTTGCCTGACTCCCCGTCGTGTAGATAACTACGATACGGGAGGGCTTACCATCTGGCCCCAGTGCTGCAATGATACCGCGAGACCCACGCTCACCGGCTCCAGATTTATCAGCAATAAACCAGCCAGCCGGAAGGGCCGAGCGCAGAAGTGGTCCTGCAACTTTATCC…	Final evoCAST TniQ architecture
pSL0421	KanR	pBR322	pTarget-1	GAAGATCCTTTGATCTTTTCTACGGGGTCTGACGCTCAGTGGAACGAAAACTCACGTTAAGGGATTTTGGTCATGAGATTATCAAAAAGGATCTTCACCTAGATCCTTTTAAATTAAAAATGAAGTTTTAGCACGTGTCAGTCCTGCTCCTCGGCCACGAAGTGCACGCAGTTGCCGGCCGGGTCGCGCAGGGCGAACTCCCGCCCCCACGGCTGCTCGCCGATCTCGGTCATGGCCGGCCCGGAGGCGTCCCGGAAGTTCGTGGACACGACCTCCGACCACTCGGCGTACAGCTCGTCCAGGCCGCGCACCCACACCCAGGCCAGGGTGTTGTCCGGCACCACCTGGTCCTGGACCGCGCTGATGAACAGGGTCACGTCGTCCCGGACCACACCGGCG…	Plasmid target in fig. S16A
pSL3634	KanR	pBR322	pTarget-2	GGAAACCTGTCGTGCCAGCTGCATTAATGAATCGGCCAACGCGCGGGGAGAGGCGGTTTGCGTATTGGGCGCTCTTCCGCTTCCTCGCTCACTGACTCGCTGCGCTCGGTCGTTCGGCTGCGGCGAGCGGTATCAGCTCACTCAAAGGCGGTAATACGGTTATCCACAGAATCAGGGGATAACGCAGGAAAGAACATGTGAGCAAAAGGCCAGCAAAAGGCCAGGAACCGTAAAAAGGCCGCGTTGCTGGCGTTTTTCCATAGGCTCCGCCCCCCTGACGAGCATCACAAAAATCGACGCTCAAGTCAGAGGTGGCGAAACCCGACAGGACTATAAAGATACCAGGCGTTTCCCCCTGGAAGCTCCCTCGTGCGCTCTCCTGTTCCGACCCTGCCGCTT…	Plasmid target in fig. S20
pSL6857	CarbR	pBR322	PCMV-TnsB-bpNLS-VP64	GAAGATCCTTTGATCTTTTCTACGGGGTCTGACGCTCAGTGGAACGAAAACTCACGTTAAGGGATTTTGGTCATGAGATTATCAAAAAGGATCTTCACCTAGATCCTTTTAAATTAAAAATGAAGTTTTAAATCAATCTAAAGTATATATGAGTAAACTTGGTCTGACAGTTACCAATGCTTAATCAGTGAGGCACCTATCTCAGCGATCTGTCTATTTCGTTCATCCATAGTTGCCTGACTCCCCGTCGTGTAGATAACTACGATACGGGAGGGCTTACCATCTGGCCCCAGTGCTGCAATGATACCGCGAGACCCACGCTCACCGGCTCCAGATTTATCAGCAATAAACCAGCCAGCCGGAAGGGCCGAGCGCAGAAGTGGTCCTGCAACTTTATCC…	Template construct for TnsB-transposon binding assays
pSL7390	CarbR	pBR322	PCMV-TnsA-bpNLS-3xFLAG-TnsB	GAAGATCCTTTGATCTTTTCTACGGGGTCTGACGCTCAGTGGAACGAAAACTCACGTTAAGGGATTTTGGTCATGAGATTATCAAAAAGGATCTTCACCTAGATCCTTTTAAATTAAAAATGAAGTTTTAAATCAATCTAAAGTATATATGAGTAAACTTGGTCTGACAGTTACCAATGCTTAATCAGTGAGGCACCTATCTCAGCGATCTGTCTATTTCGTTCATCCATAGTTGCCTGACTCCCCGTCGTGTAGATAACTACGATACGGGAGGGCTTACCATCTGGCCCCAGTGCTGCAATGATACCGCGAGACCCACGCTCACCGGCTCCAGATTTATCAGCAATAAACCAGCCAGCCGGAAGGGCCGAGCGCAGAAGTGGTCCTGCAACTTTATCC…	Template construct for TnsB solubility assays

## Sheet: Table S8 crRNA sequences
Supplementary Table S8: crRNA spacer sequences used in this study
NOTES:
Indicates optimal crRNA sequence for each locus in mammalian cells, identified in fig. S22. HEK3, CBX1, and OXA1L targeting crRNAs were not optimized.
CAST crRNAs used in E. coli experiments
Name	Target Sequence	PAM (5')	Used in Figure(s)
tSL155	ATCATCACCACAGCCAGGATCCGAATTCGAGC	CC	Throughout evolution
tSL000	GTTGTCTGACACTTGTCACAAACCGCTAGGAG	CC	Non-targeting crRNA in 2B, S2A, S2B
CAST crRNAs used in mammalian cell experiments
Name	Target Sequence	PAM (5')
HEK3-1	CTGCTTCCTCCAGAGGGCGTCGCAGGACAGCT	CC
AAVS1-1	CCAGGGTGTGCTGGGCAGGTCGCGGGGAGCGC	CC
AAVS1-2	CTGCTCTGGGCGGAGGAATATGTCCCAGATAG	CC
AAVS1-3	ACAGTGGGGCCACTAGGGACAGGATTGGTGAC	CC
AAVS1-4	GAGCTGGGACCACCTTATATTCCCAGGGCCGG	CC
AAVS1-5	AATCCTGTCCCTAGTGGCCCCACTGTGGGGTG	CC
AAVS1-6	ACATTAACCGGCCCTGGGAATATAAGGTGGTC	CC
AAVS1-7	AAGCTCTCCCTCCCAGGATCCTCTCTGGCTCC	CC
AAVS1-8	TTCTTTCCTTAAAGAGTCCCCAGTGCTATCTG	CC
AAVS1-9	AGGAGAGGCGCTCAGGCTTCCCTGTCCCCCTT	CC
AAVS1-10	CTACAGGGGTTCCTGGCTCTGCTCTTCAGACT	CC
ACTB-1	ATTGCGCGTGCGCGCTGGTCCTTTGGGCGCTA	CC
ACTB-2	CGGGCGCTTGCGCGCACTTCCTGCCCGAGCCG	CC
ACTB-3	CAGCGCGCACGCGCAATTAGCGCCAATTCCCA	CC
ACTB-4	TTTGGGCGCTAACTGCGTGCGCGCTGGGAATT	CC
ACTB-5	GACCCGGCGCTGTTTGAACCGGGCGGAGGCGG	CC
ACTB-6	GACCGGGGCAGGCGGCTCACGGCCCGGCCGCA	CC
ACTB-7	GCGGCACCCCGGGCCCCAGAACGCACGCGCAG	CC
ACTB-8	AATGGGGATCGCAGGGTGGGCGCGGCGGAGCC	CC
ACTB-9	TCCGCCCGGTTCAAACAGCGCCGGGTCGGCGC	CC
ACTB-10	AGGGGGCGCCGGCGCGCGCCCAGATTGGGGAC	CC
ALB-1	TTAGTGCGCAAAAGAAAATTACAGTCACTAAA	CC
ALB-2	TATTCTGTGAAGTTTCAGTCACTCTAAGTTAC	CC
ALB-3	CAAAGACCTATCCATTGCACTATGCTTTATTT	CC
ALB-4	TGTGCTGTTGATCTCATAAATAGAACTTGTAT	CC
ALB-5	TACAGAAAAACTCAGGATGATGTTCAATTATT	CC
ALB-6	ACAAAACCTGTGCTGTTGATCTCATAAATAGA	CC
CCR5-1	CTTCTGGGCTCACTATGCTGCCGCCCAGTGGG	CC
CCR5-2	ATACAGTCAGTATCAATTCTGGAAGAATTTCC	CC
CCR5-3	TGGGAGAGACGCAAACACAGCCACCACCCAAG	CC
CCR5-4	AGGTACCTATCGATTGTCAGGAGGATGATGAA	CC
CCR5-5	TGATAAACTGCAAAAGGCTGAAGAGCATGACT	CC
CCR5-6	ACCCAAGTGATCACACTTGTCACCACCCCAAA	CC
CCR5-7	ATCATCTATGCCTTTGTCGGGGAGAAGTTCAG	CC
CCR5-8	TTCACTCCGAAAGTTCCTTATGTATATTTAAA	CC
CCR5-9	ATCCTTACGAATACCTCCCTCCTTCCCATCCT	CC
hROSA26-1	CGCCCTGCGGCAACCGGAGGGGGAGGGAGAAG	CC
hROSA26-2	CACGGACTAGAGTTGGTGTCGAGGTTATTGTA	CC
hROSA26-3	CAGCTAAGGAAAAAGGATAAAATGAAAATCAA	CC
hROSA26-4	ATGTGACTTCAGGAGAGAGGTCATATTTGTGT	CC
hROSA26-5	TCTTGTCGCCGATTGGCCGTTTCTCCTCCCGC	CC
hROSA26-6	CTTCTGGGCAGGGGGAGGGGAGTGCCGCAATA	CC
hROSA26-7	TTATGCATCACATTCACGAGAACAGAATTCAT	CC
hROSA26-8	CCTTTGGTCATGCCTTCCATGGTCTGTTGTTC	CC
hROSA26-9	TTCCATGGTCTGTTGTTCTATGACCCAAACTG	CC
AAVS1-5 (33 nt)	AATCCTGTCCCTAGTGGCCCCACTGTGGGGTGG	CC
ACTB-5 (33 nt)	GACCCGGCGCTGTTTGAACCGGGCGGAGGCGGG	CC
ALB-4 (33 nt)	TGTGCTGTTGATCTCATAAATAGAACTTGTATT	CC
CCR5-5 (33 nt)	TGATAAACTGCAAAAGGCTGAAGAGCATGACTG	CC
hROSA26-1 (33 nt)	CGCCCTGCGGCAACCGGAGGGGGAGGGAGAAGG	CC
ABCA4-1	ATGAGAAGTGCGAGCAAAAGGTGCCGGAGATC	CC
ABCA4-2	GTGCTAGGTTCATTGGTATACAATGGCAACAA	CC
ABCA4-3	CAAGGAGTTCATCCTGATAACGTGCATTCCCA	CC
ABCA4-4	AGACCTCTCCCAGATAGATGTTGCCGCATGGA	CC
ABCA4-5	CAGGGTGTGGACTGCCACAGCCACTGGATCTG	CC
CFTR-1	AGATATACAGGAAACACGTCACATGTTTCTAT	CC
CFTR-2	ATGAAAAATTCAGGTAGTTCATGACTATCAGA	CC
CFTR-3	CGATTACCATGACTCCATTTAGTCAGTCCATG	CC
CFTR-4	GTAGGATTATTAGGACTACTCAGGCCTGAAGC	CC
CFTR-5	TTCAAAATATCCTGAGAAGTTCCCTATGACGG	CC
FANCA-1	CGGCTGGGGCGGCGCGGCTGCCTCGGACCCGG	CC
FANCA-2	TGGGCCGTCTTCCCCGGCGTCCGCGGTGGGGC	CC
FANCA-3	TCCCCAGGGCGCAGGTCTCGGGAAACTAACGG	CC
FANCA-4	AGGGCGCAGGTCTCGGGAAACTAACGGAGACG	CC
FANCA-5	TCTGCGCTGAGGGGAGCCCCAGGCCGCGCACC	CC
HBB-1	ACCAGCAGCCTAAGGGTGGGAAAATAGACCAA	CC
HBB-2	TAAGGGTGGGAAAATAGACCAATAGGCAGAGA	CC
HBB-3	AGACAGGTTTAAGGAGACCAATAGAAACTGGG	CA
HBB-4	GCCTAAGGGTGGGAAAATAGACCAATAGGCAG	CA
HBB-5	AGGTTACAAGACAGGTTTAAGGAGACCAATAG	CA
IL2RG-1	GTACAGAGATCTGGTGCCTGCCACTGGCCATT	CC
IL2RG-2	ATCATGTGGGCAGAATTGAAAAGTGGAGTGGG	CA
IL2RG-3	GAGATCTGGTGCCTGCCACTGGCCATTACAAT	CA
IL2RG-4	GGTGCCTGCCACTGGCCATTACAATCATGTGG	CT
IL2RG-5	TGTGGGCAGAATTGAAAAGTGGAGTGGGAAGG	CA
MECP2-1	GACTGAGACCCTAAGTCGTTCTTTGTTGTCTC	CC
MECP2-2	AGGACTGTGTGTTGTATTCGATTGTGTCATCC	CC
MECP2-3	TGACCACCACATGGCTAGAAGTCGATCCATCC	CC
MECP2-4	TTGTCTTGGTAAAAGCTCATTAGGTTCATTGG	CC
MECP2-5	TCTGGTCCCAGACTGTTCACCTGGAGCTGTAG	CC
PAH-1	TCGGTGGCTTTCACAGGAATGAATGACCATTG	CC
PAH-2	CAGAACAGGTCCTGGCTCCATCCTGCACATAG	CC
PAH-3	TAAGAGAATTGAGACCCAAAAGAGCCTTTAAG	CC
PAH-4	CAGGTACATTCAAGTCTGAATTGCCCTAGTCA	CC
PAH-5	AATCCAGGTCTTACGATTCAAAAGCCTGTGCA	CC
TRAC-1	ATCACGAGCAGCTGGTTTCTAAGATGCTATTT	CC
TRAC-2	CGTATAAAGCATGAGACCGTGACTTGCCAGCC	CC
TRAC-3	GTGACTTGCCAGCCCCACAGAGCCCCGCCCTT	CC
TRAC-4	AGCCCCACAGAGCCCCGCCCTTGTCCATCACT	CC
TRAC-5	CAGTCCATCACGAGCAGCTGGTTTCTAAGATG	CC
Plasmid-1	AATGCAGGCAAATCAACCTTAGTCTGAAGGCC	CC
Plasmid-2	ACAGTGGGGCCACTAGGGACAGGATTGGTGAC	CC
CBX1-1	CACAATTCAAACTACTGTCAAAGTAGTTTTGT	CC
OXA1L-1	TGGCGAGAGCACCTCGGCCTCGTTCTCAGGGC	CC
eePASSIGE pegRNAs used in fig. S24A
Name	pegRNA sequence
AAVS1 pegRNA 1	GCTGGCCCCCCACCGCCCCAGTTTTAGAGCTAGAAATAGCAAGTTAAAATAAGGCTAGTCCGTTATCAACTTGAAAAAGTGGCACCGAGTCGGTGCGTACACCACTGAGACCGCGGTGGTTGACCAGACAAACCTGGCGGTGGGGGGCCGCGGTTCTATCTAGTTACGCGTTAAACCAACTAGAA
AAVS1 pegRNA 2	GCGACTCCTGGAAGTGGCCAGTTTTAGAGCTAGAAATAGCAAGTTAAAATAAGGCTAGTCCGTTATCAACTTGAAAAAGTGGCACCGAGTCGGTGCGTCAACCACCGCGGTCTCAGTGGTGTACGGTACAAACCTCCACTTCCAGGAGCGCGGTTCTATCTAGTTACGCGTTAAACCAACTAGAA
Key indicating CAST crRNAs used in mammalian cell experiments
Figure	List of crRNAs
1D	AAVS1-1, HEK3-1
1F	AAVS1-1
3F	AAVS1-1, HEK3-1, hROSA26-1
3G	AAVS1-1, HEK3-1, hROSA26-1
4B	AAVS1-1, ALB-4, HEK3-1, hROSA26-1
4C	hROSA26-1
4D	AAVS1-1, ALB-4, HEK3-1, hROSA26-1
4E	AAVS1-1, ALB-4, HEK3-1, hROSA26-1
4F	AAVS1-1, ALB-4, HEK3-1, hROSA26-1
4G	AAVS1-1
5A	HEK3-1 and all optimal spacers (highlighted above)
5B	AAVS1-1
5F	ALB-4
5G	TRAC-4
5H	FANCA-5, IL2RG-3, MECP2-5, PAH-4
5I	AAVS1-5, hROSA26-1
S4C	AAVS1-1, HEK3-1, ALB-4, hROSA26-1
S5	Indicated in figure/legend
S6A	HEK3-1
S6B–D	HEK3-1, AAVS1-1
S7B	AAVS1-1
S9A,B	HEK3-1, AAVS1-1
S9C	AAVS1-1
S12A	HEK3-1, AAVS1-1
S12B	AAVS1-1
S13B	HEK3-1, AAVS1-1
S14A,B	HEK3-1, AAVS1-1
S16A	AAVS1-1, Plasmid-1
S16B	AAVS1-1, HEK3-1
S16C	HEK3-1, AAVS1-1, CCR5-5, hROSA26-1
S17B	AAVS1-1
S17E	HEK3-1, AAVS1-1
S17F	AAVS1-1, CBX1-1
S17G	AAVS1-1, OXA1L-1
S17H	HEK3-1, AAVS1-1, CCR5-5, hROSA26-1, ACTB-5, ALB-4
S18	AAVS1-1, hROSA26-1
S19	AAVS1-1, ALB-4, HEK3-1, hROSA26-1
S20	Plasmid-2
S21B–D	AAVS1-1
S22	Indicated in figure/legend
S24A–C	AAVS1-1, hROSA26-1
S24D–G	AAVS1-5
S25A	ALB-4
S25B	MECP2-5

## Sheet: Table S9 Cargo sequences
Supplementary Table S9: Transposon cargoes used in mammalian cell experiments
NOTES:
Cargo size does not include size of tranposon ends, thus total transposon size (bp) = cargo size (bp) + 220
* The first 125 bp of each "filler" cargo is modified to contain a primer binding site for HTS quantification (fig. S4A). These modified regions are listed below in a separate table. HEK3, OXA1L, and plasmid targeting conditions use different filler sequences, as listed.
ID	Description	Cargo Size (bp)	Sequence (Between RE and LE)	Used in Figure(s)
A	Filler*	754	CGGGCGTGGTGCCGATTCTGGTGGAACTGGATGGTGGGAAAAGATCTCAGGGCACCATGTCAATGGTCACCACCGGGTAAAGGGGATGAAATTCAGCGTGCGCGGCGAAGGTGAAGGCGATGCAACCAATGGTAAACTGACGCTGAAGTTTATTTGCACCACGGGTAAACTGCCGGTTCCGTGGCCGACCCTGGTCACCACGCTGACGTATGGTGTTCAGTGTTTCAGTCGTTACCCGGATCACATGAAACGCCACGACTTTTTCAAGTCCGCGATGCCGGAAGGTTATGTCCAAGAACGTACCATCTCATTTAAAGATGACGGCACCTACAAAACGCGCGCCGAAGTGAAATTCGAAGGTGATACGCTGGTTAACCGTATTGAACTGAAAGGCATCGA…	Throughout, unless otherwise noted
B	HEK3-1 filler	816	TTTACGGGCGTGGTGCCGATTCTGGTGGAACTGGATGGTGGGAAAAGATCTCAGGGCACCATGTCAATGGTCACCACCTGCATGAAAATCAGAGATCCTACAAATGCATGCTTACTTGCAGAAATTCAGCGTGCGCGGCGAAGGTGAAGGCGATGCAACCAATGGTAAACTGACGCTGAAGTTTATTTGCACCACGGGTAAACTGCCGGTTCCGTGGCCTACCCTGGTCACCACGCTGACGTATGGTGTTCAGTGTTTCAGTCGTTACCCGGATCACATGAAACGCCACGACTTTTTCAAGTCCGCGATGCCGGAAGGTTATGTCCAAGAACGTACCATCTCATTTAAAGATGACGGCACCTACAAAACGCGCGCCGAAGTGAAATTCGAAGGTGATAC…	Throughout for all HEK3-targeting conditions
C	hROSA26-1 100 bp	100	CGGGCGTGGTGCCGATTCTGTCCTGTCAGTTACGCCGTCAAAGATCTCAGGGCACCATGTCAATGGTCACCACCGGGTAAAGGGGATGAAATTCAGCGTG	4C
D	hROSA26-1 250 bp	250	CGGGCGTGGTGCCGATTCTGTCCTGTCAGTTACGCCGTCAAAGATCTCAGGGCACCATGTCAATGGTCACCACCGGGTAAAGGGGATGAAATTCAGCGTGCGCGGCGAAGGTGAAGGCGATGCAACCAATGGTAAACTGACGCTGAAGTTTATTTGCACCACGGGTAAACTGCCGGTTCCGTGGCCGACCCTGGTCACCACGCTGACGTATGGTGTTCAGTGTTTCAGTCGTTACCCGGATCACATGAAA	4C
E	hROSA26-1 500 bp	500	CGGGCGTGGTGCCGATTCTGTCCTGTCAGTTACGCCGTCAAAGATCTCAGGGCACCATGTCAATGGTCACCACCGGGTAAAGGGGATGAAATTCAGCGTGCGCGGCGAAGGTGAAGGCGATGCAACCAATGGTAAACTGACGCTGAAGTTTATTTGCACCACGGGTAAACTGCCGGTTCCGTGGCCGACCCTGGTCACCACGCTGACGTATGGTGTTCAGTGTTTCAGTCGTTACCCGGATCACATGAAACGCCACGACTTTTTCAAGTCCGCGATGCCGGAAGGTTATGTCCAAGAACGTACCATCTCATTTAAAGATGACGGCACCTACAAAACGCGCGCCGAAGTGAAATTCGAAGGTGATACGCTGGTTAACCGTATTGAACTGAAAGGCATCGA…	4C
F	hROSA26-1 1 kb	1000	CGGGCGTGGTGCCGATTCTGTCCTGTCAGTTACGCCGTCAAAGATCTCAGGGCACCATGTCAATGGTCACCACCGGGTAAAGGGGATGAAATTCAGCGTGCGCGGCGAAGGTGAAGGCGATGCAACCAATGGTAAACTGACGCTGAAGTTTATTTGCACCACGGGTAAACTGCCGGTTCCGTGGCCGACCCTGGTCACCACGCTGACGTATGGTGTTCAGTGTTTCAGTCGTTACCCGGATCACATGAAACGCCACGACTTTTTCAAGTCCGCGATGCCGGAAGGTTATGTCCAAGAACGTACCATCTCATTTAAAGATGACGGCACCTACAAAACGCGCGCCGAAGTGAAATTCGAAGGTGATACGCTGGTTAACCGTATTGAACTGAAAGGCATCGA…	4C
G	hROSA26-1 1.8 kb	1780	CGGGCGTGGTGCCGATTCTGTCCTGTCAGTTACGCCGTCAAAGATCTCAGGGCACCATGTCAATGGTCACCACCGGGTAAAGGGGATGAAATTCAGCGTGCGCGGCGAAGGTGAAGGCGATGCAACCAATGGTAAACTGACGCTGAAGTTTATTTGCACCACGGGTAAACTGCCGTACACCGTTTTCCATGAGCAAACTGAAACGTTTTCATCGCTCTGGAGTGAATACCACGACGATTTCCGGCAGTTTCTACACATATATTCGCAAGATGTGGCGTGTTACGGTGAAAACCTGGCCTATTTCCCTAAAGGGTTTATTGAGAATATGTTTTTCGTCTCAGCCAATCCCTGGGTGAGTTTCACCAGTTTTGATTTAAACGTGGCCAATATGGACAACTT…	4C
H	hROSA26-1 4.8 kb	4780	CGGGCGTGGTGCCGATTCTGTCCTGTCAGTTACGCCGTCAAAGATCTCAGGGCACCATGTCAATGGTCACCACCGGGTAAAGGGGATGAAATTCAGCGTGCGCGGCGAAGGTGAAGGCGATGCAACCAATGGTAAACTGACGCTGAAGTTTATTTGCACCACGGGTAAACTGCCGTACACCGTTTTCCATGAGCAAACTGAAACGTTTTCATCGCTCTGGAGTGAATACCACGACGATTTCCGGCAGTTTCTACACATATATTCGCAAGATGTGGCGTGTTACGGTGAAAACCTGGCCTATTTCCCTAAAGGGTTTATTGAGAATATGTTTTTCGTCTCAGCCAATCCCTGGGTGAGTTTCACCAGTTTTGATTTAAACGTGGCCAATATGGACAACTT…	4C
I	hROSA26-1 9.8 kb	9780	CGGGCGTGGTGCCGATTCTGTCCTGTCAGTTACGCCGTCAAAGATCTCAGGGCACCATGTCAATGGTCACCACCGGGTAAAGGGGATGAAATTCAGCGTGCGCGGCGAAGGTGAAGGCGATGCAACCAATGGTAAACTGACGCTGAAGTTTATTTGCACCACGGGTAAACTGCCGTACACCGTTTTCCATGAGCAAACTGAAACGTTTTCATCGCTCTGGAGTGAATACCACGACGATTTCCGGCAGTTTCTACACATATATTCGCAAGATGTGGCGTGTTACGGTGAAAACCTGGCCTATTTCCCTAAAGGGTTTATTGAGAATATGTTTTTCGTCTCAGCCAATCCCTGGGTGAGTTTCACCAGTTTTGATTTAAACGTGGCCAATATGGACAACTT…	4C
J	hROSA26-1 14.8 kb	14780	CGGGCGTGGTGCCGATTCTGTCCTGTCAGTTACGCCGTCAAAGATCTCAGGGCACCATGTCAATGGTCACCACCGGGTAAAGGGGATGAAATTCAGCGTGCGCGGCGAAGGTGAAGGCGATGCAACCAATGGTAAACTGACGCTGAAGTTTATTTGCACCACGGGTAAACTGCCGTACACCGTTTTCCATGAGCAAACTGAAACGTTTTCATCGCTCTGGAGTGAATACCACGACGATTTCCGGCAGTTTCTACACATATATTCGCAAGATGTGGCGTGTTACGGTGAAAACCTGGCCTATTTCCCTAAAGGGTTTATTGAGAATATGTTTTTCGTCTCAGCCAATCCCTGGGTGAGTTTCACCAGTTTTGATTTAAACGTGGCCAATATGGACAACTT…	4C
K	N10 - SA - GFP - bGH poly(A) - PCMV - PuroR - SV40 poly(A)	2870	NNNNNNNNNNGATCAGCATTAGCAAGGTGTCTTCGACTGACCTCTTCTCTTCCTCCCACAGGGCCTCGAGAGATCTGGCAGCGGAGAGGGCAGAGGAAGTCTGCTAACATGCGGTGACGTCGAGGAGAATCCTGGCCCTAGGCTCGAGATGGTGAGCAAGGGCGCCGAGCTGTTCACCGGCATCGTGCCCATCCTGATCGAGCTGAATGGCGATGTGAATGGCCACAAGTTCAGCGTGAGCGGCGAGGGCGAGGGCGATGCCACCTACGGCAAGCTGACCCTGAAGTTCATCTGCACCACCGGCAAGCTGCCTGTGCCCTGGCCCACCCTGGTGACCACCCTGAGCTACGGCGTGCAGTGCTTCTCACGCTACCCCGATCACATGAAGCAGCACGACTT…	4G
L	SA - Padua F9 cDNA (∆exon 1) - 3' UTR - bGH poly(A)	3042	CGGGCGTGGTGCCGATTCTGTTTCTTAAGAGATGTAAAATTTTCATGATGTTTTCTTTTTTGCTAAAACTAAAGAATTATTCTTTTACATTTCAGTTTTTCTTGATCATGAAAACGCCAACAAAATTCTGAATCGGCCAAAGAGGTATAATTCAGGTAAATTGGAAGAGTTTGTTCAAGGGAACCTTGAGAGAGAATGTATGGAAGAAAAGTGTAGTTTTGAAGAAGCACGAGAAGTTTTTGAAAACACTGAAAGAACAACTGAATTTTGGAAGCAGTATGTTGATGGAGATCAGTGTGAGTCCAATCCATGTTTAAATGGCGGCAGTTGCAAGGATGACATTAATTCCTATGAATGTTGGTGTCCCTTTGGATTTGAAGGAAAGAACTGTGAATTAGA…	5F, S25A
M	SA - CD19-CAR - bGH poly(A)	1678	CGGGCGTGGTGCCGATTCTGTAACCCTGATCCTCTTGTCCCACAGATATGCTGCTGCTGGTGACCAGCCTGCTGCTGTGCGAGCTGCCCCACCCCGCCTTTCTGCTGATCCCCGACATCCAGATGACCCAGACCACCTCCAGCCTGAGCGCCAGCCTGGGCGACCGGGTGACCATCAGCTGCCGGGCCAGCCAGGACATCAGCAAGTACCTGAACTGGTATCAGCAGAAGCCCGACGGCACCGTCAAGCTGCTGATCTACCACACCAGCCGGCTGCACAGCGGCGTGCCCAGCCGGTTTAGCGGCAGCGGCTCCGGCACCGACTACAGCCTGACCATCTCCAACCTGGAACAGGAAGATATCGCCACCTACTTTTGCCAGCAGGGCAACACACTGCCCT…	5G
N	SA - FANCA cDNA (∆exon 1) - 3xFLAG - bGH poly(A)	4670	CGGGCGTGGTGCCGATTCTGCCATAGAGCCCACCGCATCCCCAGCATGCCTGCTATTGTCTTCCCAATCCTCCCCCTTGCTGTCCTGCCCCACCCCACCCCCCAGAATAGAATGACACCTACTCAGACAATGCGATGCAATTTTCTCATTTTATTAGGAAAGGACAGTGGGAGTGGCACCTTCCAGGGTCAAGGAAGGCACGGGGGAGGGGCAAACAACAGATGGCTGGCAACTAGAAGGCACAGTTACTTGTCATCGTCATCCTTGTAATCGATGTCATGATCTTTATAATCACCGTCATGGTCTTTGTAGTCGAAGAGATGAGGCTCCTGGGACAGGTCAGCGTCAGGGGCAGCCTGCTGTCTGCTCTGGAGGGCGGCGCTCACCTCTGGGTCGCAG…	5H
O	SA - IL2RG cDNA (∆exon 1) - bGH poly(A)	1310	CGGGCGTGGTGCCGATTCTGTGACCATCATTTCTCTTTCCCTCCCTGCCTTCATTTTCTCCCCAATCTAGATTTCTTCCTGACCACTATGCCCACTGACTCCCTCAGTGTTTCCACTCTGCCCCTCCCAGAGGTTCAGTGTTTTGTGTTCAATGTCGAGTACATGAATTGCACTTGGAACAGCAGCTCTGAGCCCCAGCCTACCAACCTCACTCTGCATTATTGGTACAAGAACTCGGATAATGATAAAGTCCAGAAGTGCAGCCACTATCTATTCTCTGAAGAAATCACTTCTGGCTGTCAGTTGCAAAAAAAGGAGATCCACCTCTACCAAACATTTGTTGTTCAGCTCCAGGACCCACGGGAACCCAGGAGACAGGCCACACAGATGCTAAAACTG…	5H
P	SA - MECP2 cDNA (∆exon 1) - 3xFLAG - bGH poly(A)	1816	CGGGCGTGGTGCCGATTCTGGCAGACTGGCATGTTCTCTGTGATACTTACATACTTGTTTAACACTTCAGGGAAGAAAAGTCAGAAGACCAGGACCTCCAGGGCCTCAAGGACAAACCCCTCAAGTTTAAAAAGGTGAAGAAAGATAAGAAAGAAGAGAAAGAGGGCAAGCATGAGCCCGTGCAGCCATCAGCCCACCACTCTGCTGAGCCCGCAGAGGCAGGCAAAGCAGAGACATCAGAAGGGTCAGGCTCCGCCCCGGCTGTGCCGGAAGCTTCTGCCTCCCCCAAACAGCGGCGCTCCATCATCCGTGACCGGGGACCCATGTATGATGACCCCACCCTGCCTGAAGGCTGGACACGGAAGCTTAAGCAAAGGAAATCTGGCCGCTCTGCTGGGA…	5H
Q	SA - PAH cDNA (∆exon 1) - bGH poly(A)	1614	CGGGCGTGGTGCCGATTCTGAATTGCTAAACTGTGGAAAATGTTTTAAACAAATGCATCTTATCCTGTAGGAAACAAGCTATATTGAAGACAACTGCAATCAAAATGGTGCCATATCACTGATCTTCTCACTCAAAGAAGAAGTTGGTGCATTGGCCAAAGTATTGCGCTTATTTGAGGAGAATGATGTAAACCTGACCCACATTGAATCTAGACCTTCTCGTTTAAAGAAAGATGAGTATGAATTTTTCACCCATTTGGATAAACGTAGCCTGCCTGCTCTGACAAACATCATCAAGATCTTGAGGCATGACATTGGTGCCACTGTCCATGAGCTTTCACGAGATAAGAAGAAAGACACAGTGCCCTGGTTCCCAAGAACCATTCAAGAGCTGGACAG…	5H
R	Plasmid-1 filler	758	ACTGTTTACGGGCGTGGTGCCGATTCTGGTGGAACTGGATGGTGGAGGGACCTGGCCCTTATGTCAATGGGCAAGGGCGAGGAGGATATCACAAATTCAGCGTGCGCGGCGAAGGTGAAGGCGATGCAACCAATGGTAAACTGACGCTGAAGTTTATTTGCACCACGGGTAAACTGCCGGTTCCGTGGCCGACCCTGGTCACCACGCTGACGTATGGTGTTCAGTGTTTCAGTCGTTACCCGGATCACATGAAACGCCACGACTTTTTCAAGTCCGCGATGCCGGAAGGTTATGTCCAAGAACGTACCATCTCATTTAAAGATGACGGCACCTACAAAACGCGCGCCGAAGTGAAATTCGAAGGTGATACGCTGGTTAACCGTATTGAACTGAAAGGCA…	S16A
S	CBX1-1 filler	1776	GATCGTGTCTTCCATGGAAAACTTGCTGGGGACAGCTGACCTCTTCTCTTCCTCCCACAGGGCCTCGAGAGATCTGGCAGCGGAGAGGGCAGAGGAAGTCTGCTAACATGCGGTGACGTCGAGGAGAATCCTGGCCCTAGGCTCGAGATGACCGAGTACAAGCCCACGGTGCGCCTCGCCACCCGCGACGACGTCCCCAGGGCCGTACGCACCCTCGCCGCCGCGTTCGCCGACTACCCCGCCACGCGCCACACCGTCGATCCGGACCGCCACATCGAGCGGGTCACCGAGCTGCAAGAACTCTTCCTCACGCGCGTCGGGCTCGACATCGGCAAGGTGTGGGTCGCGGACGACGGCGCCGCGGTGGCGGTCTGGACCACGCCGGAGAGCGTCGAAGCG…	S17F
T	OXA1L-2 filler	1795	CCACTGGATTGTACAATTACGATCAGCATGCTGTTAGCATAATGAATCCCGTTTCTGACCTCTTCTCTTCCTCCCACAGGGCCTCGAGAGATCTGGCAGCGGAGAGGGCAGAGGAAGTCTGCTAACATGCGGTGACGTCGAGGAGAATCCTGGCCCTAGGCTCGAGATGACCGAGTACAAGCCCACGGTGCGCCTCGCCACCCGCGACGACGTCCCCAGGGCCGTACGCACCCTCGCCGCCGCGTTCGCCGACTACCCCGCCACGCGCCACACCGTCGATCCGGACCGCCACATCGAGCGGGTCACCGAGCTGCAAGAACTCTTCCTCACGCGCGTCGGGCTCGACATCGGCAAGGTGTGGGTCGCGGACGACGGCGCCGCGGTGGCGGTCTGGACCAC…	S17G
U	Plasmid-2 filler	754	CGGGCGTGGTGCCGATTCTGTGCTTACGATGGAGCCAGAGAAGATCTCAGGGCACCATGTCAATGGTCACCACCGGGTAAAGGGGATGAAATTCAGCGTGCGCGGCGAAGGTGAAGGCGATGCAACCAATGGTAAACTGACGCTGAAGTTTATTTGCACCACGGGTAAACTGCCGGTTCCGTGGCCGACCCTGGTCACCACGCTGACGTATGGTGTTCAGTGTTTCAGTCGTTACCCGGATCACATGAAACGCCACGACTTTTTCAAGTCCGCGATGCCGGAAGGTTATGTCCAAGAACGTACCATCTCATTTAAAGATGACGGCACCTACAAAACGCGCGCCGAAGTGAAATTCGAAGGTGATACGCTGGTTAACCGTATTGAACTGAAAGGCATCGA…	S20
V	SA - PuroR - bGH poly(A)	1804	GATCAGCATTAGCAAGACGGCTCACGAGATGGAGCCAGAGAGGATCCTGGATCGTGTCTTCGACTGACCTCTTCTCTTCCTCCCACAGGGCCTCGAGAGATCTGGCAGCGGAGAGGGCAGAGGAAGTCTGCTAACATGCGGTGACGTCGAGGAGAATCCTGGCCCTAGGCTCGAGATGACCGAGTACAAGCCCACGGTGCGCCTCGCCACCCGCGACGACGTCCCCAGGGCCGTACGCACCCTCGCCGCCGCGTTCGCCGACTACCCCGCCACGCGCCACACCGTCGATCCGGACCGCCACATCGAGCGGGTCACCGAGCTGCAAGAACTCTTCCTCACGCGCGTCGGGCTCGACATCGGCAAGGTGTGGGTCGCGGACGACGGCGCCGCGGTGGCGGT…	S24D–G
W	SA - MECP2 cDNA (∆exon 1, recoded exon 2) - 3xFLAG - bGH poly(A)	1816	CGGGCGTGGTGCCGATTCTGGCAGACTGGCATGTTCTCTGTGATACTTACATACTTGTTTAACACTTCAGGGAAGAGAAGTCCGAAGATCAGGACCTGCAGGGCCTGAAAGATAAGCCTCTGAAGTTCAAGAAGGTGAAGAAGGACAAGAAAGAGGAAAAGGAAGGCAAGCACGAGCCTGTGCAGCCTAGCGCCCACCACAGCGCCGAGCCCGCTGAAGCCGGCAAAGCCGAGACAAGCGAGGGATCTGGCAGCGCCCCTGCCGTCCCCGAGGCCAGCGCTTCTCCAAAGCAACGCCGGTCCATCATCAGAGATAGAGGCCCTATGTACGACGACCCCACCCTGCCTGAGGGCTGGACCAGAAAGCTGAAGCAGCGGAAGAGCGGCAGAAGCGCCGGAA…	S25B
*First 125 bp of filler sequence (enabling HTS quantification)
Target	Sequence
AAVS1-1	CGGGCGTGGTGCCGATTCTGGTGGAACTGGATGGTGGGAAAAGATCTCAGGGCACCATGTCAATGGTCACCACCGGGTAAAGGGGATGAAATTCAGCGTGCGCGGCGAAGGTGAAGGCGATGCAA
AAVS1-2	CGGGCGTGGTGCCGATTCTGGTGGAACTGGATGGTGGGAAAAGATCTCAGGGCACCATGTCAATGGTCACCACCGGGTAAAGGGGGGGACTAGAAAGGTGAAGAGCGAAGGTGAAGGCGATGCAA
AAVS1-3	CGGGCGTGGTGCCGATTCTGTGCTTACGATGGAGCCAGAGAAGATCTCAGGGCACCATGTCAATGGTCACCACCGGGTAAAGGGGATGAAATTCAGCGTGCGCGGCGAAGGTGAAGGCGATGCAA
AAVS1-4	CGGGCGTGGTGCCGATTCTGGTGGAACTGGATGGTGGGAAAAGATGACACACCCCCATTTCCTGGGTCACCACCGGGTAAAGGGGATGAAATTCAGCGTGCGCGGCGAAGGTGAAGGCGATGCAA
AAVS1-5	CGGGCGTGGTGCCGATTCTGGTGGAACTGGATGGTGGGAAAAGCCCTGGAAGATGCCATGACATGGTCACCACCGGGTAAAGGGGATGAAATTCAGCGTGCGCGGCGAAGGTGAAGGCGATGCAA
AAVS1-6	CGGGCGTGGTGCCGATTCTGGTGGAACTGGATGGTGGGAAAAGATCGCTGCCCAAATGAAAGGAGTGCACCACCGGGTAAAGGGGATGAAATTCAGCGTGCGCGGCGAAGGTGAAGGCGATGCAA
AAVS1-7	CGGGCGTGGTGCCGATTCTGGTGGAACTGGATGGCCAATCCTGTCCCTAGTGGCCCATGTCAATGGTCACCACCGGGTAAAGGGGATGAAATTCAGCGTGCGCGGCGAAGGTGAAGGCGATGCAA
AAVS1-8	CGGGCGTGGTGCCGATTCTGGTGGAACTGGATGGTGGGAAAAGACCTGGCTCTGCTCTTCAGACGGTCACCACCGGGTAAAGGGGATGAAATTCAGCGTGCGCGGCGAAGGTGAAGGCGATGCAA
AAVS1-9	CGGGCGTGGTGCCGATTCTGGTCTACTTGGCCTGGACCCCAAGATCTCAGGGCACCATGTCAATGGTCACCACCGGGTAAAGGGGATGAAATTCAGCGTGCGCGGCGAAGGTGAAGGCGATGCAA
AAVS1-10	CGGGCGTGGTGCCGATTCTGGTGGAACTGGATGGTGGGAATGGCAAACTCACTCTTCGGGCAATGGTCACCACCGGGTAAAGGGGATGAAATTCAGCGTGCGCGGCGAAGGTGAAGGCGATGCAA
ACTB-1	CGGGCGTGGTGCCGATTCTGGTGGAACTGGATGGTGGGAACACTTCCTGCCCGAGCCTGTCAATGGTCACCACCGGGTAAAGGGGATGAAATTCAGCGTGCGCGGCGAAGGTGAAGGCGATGCAA
ACTB-2	CGGGCGTGGTTCCGACCAGTGTTTGCCTTTATGGTGGGAAAAGATCTCAGGGCACCATGTCAATGGTCACCACCGGGTAAAGGGGATGAAATTCAGCGTGCGCGGCGAAGGTGAAGGCGATGCAA
ACTB-3	CGGGCGTGGTGCCGATTCTGGTGGAACTGGATGGTGGGAAAAGATCTCAGGGCACCATGTCAATGGTCACCACCGGGTAAAGGGGATGAAATTTGTCCCCCATCTCCGGAGTGAAGGCGATGCAA
ACTB-4	CGGGCGTGGTGCCGATTCTGGTGGAACTGGATGGTGGGAAAAGATCTGAGGGTGTGGCCGCTGTGGTCACCACCGGGTAAAGGGGATGAAATTCAGCGTGCGCGGCGAAGGTGAAGGCGATGCAA
ACTB-5	CGGGCGTGGTGCCGATTCTGGCTGGCGGCCTAAGGACTCAAAGATCTCAGGGCACCATGTCAATGGTCACCACCGGGTAAAGGGGATGAAATTCAGCGTGCGCGGCGAAGGTGAAGGCGATGCAA
ACTB-6	CGGGCGTGGTGCCGATTCTGGTGGAACTGGATGGTGGGAAAAGATCTCAGGGGGGTGCCGCTCTCGTCACCACCGGGTAAAGGGGATGAAATTCAGCGTGCGCGGCGAAGGTGAAGGCGATGCAA
ACTB-7	CGGGCGTGGTGCCGATTCTGGTATCCCCATTGGCAAGAGCCAGATCTCAGGGCACCATGTCAATGGTCACCACCGGGTAAAGGGGATGAAATTCAGCGTGCGCGGCGAAGGTGAAGGCGATGCAA
ACTB-8	CGGGCGTGGTGCCGATTCTGGTGGAACTGGATGGCTGGGCTGGGGCGAAGGGCACCATGTCAATGGTCACCACCGGGTAAAGGGGATGAAATTCAGCGTGCGCGGCGAAGGTGAAGGCGATGCAA
ACTB-9	CGGGCGTGGTGCCGATTCTGGTGGAACTGCAGTTAGCGCCTTGAGTCCCGGGCACCATGTCAATGGTCACCACCGGGTAAAGGGGATGAAATTCAGCGTGCGCGGCGAAGGTGAAGGCGATGCAA
ACTB-10	CGGGCGTGGTGCCGATTCTGGTGGAACTGGATGGTGGCAGCGGCCACACCCTCACCATGTCAATGGTCACCACCGGGTAAAGGGGATGAAATTCAGCGTGCGCGGCGAAGGTGAAGGCGATGCAA
ALB-1	CGGGCGTGGTGCCGATTCTGGTGGAACTGGATGGTGGGAAAAGATCTCAGGGCACCATGTCAATGGTCACCACCGGGTAAAGGATCTCGACGAAACACACCCCGGCGAAGGTGAAGGCGATGCAA
ALB-2	CGGGCGTGGTGCCGATTCTGGTGGAACTGGATGGTGGGAAAAGAAAGATGCAGAGTTTACTAAAACTTTCCACCGGGTAAAGGGGATGAAATTCAGCGTGCGCGGCGAAGGTGAAGGCGATGCAA
ALB-3	CGGGCGTGGTGCCGATTCTGGTGGAACTGGATGGTGGGAAAAGATCTCAGGGCACCATGTCAATGGTCACCACCGAGGCAGAAGAAATAATTGAACATCACGCGGCGAAGGTGAAGGCGATGCAA
ALB-4	CGGGCGTGGTGCCGATTCTGGTGGAACTGGATGGTGGGAAAAGATGAACATCATCCTGAGTTTTTCTGTCCACCGGGTAAAGGGGATGAAATTCAGCGTGCGCGGCGAAGGTGAAGGCGATGCAA
ALB-5	CGGGCGTGGTGCCGATTCTGGTGGAACTGGATGGTGGGAAAAGATCTCAGGGCACCAGATCAACAGCACAGGTTTTGTGAAGGGGATGAAATTCAGCGTGCGCGGCGAAGGTGAAGGCGATGCAA
ALB-6	CGGGCGTGGTGCCGATTCTGGTGGAACTGGATGGTGAGGCAGAAGAAATAATTGAACATCAAATGGTCACCACCGGGTAAAGGGGATGAAATTCAGCGTGCGCGGCGAAGGTGAAGGCGATGCAA
CCR5-1	CGGGCGTGGTGCCGATTCTACCTTTGGGGTGGTGACAAGAAAGATCTCAGGGCACCATGTCAATGGTCACCACCGGGTAAAGGGGATGAAATTCAGCGTGCGCGGCGAAGGTGAAGGCGATGCAA
CCR5-2	CGGGCGTGGTGCCGATTCTGGTGGAACTGGATGGTGGGAAAATCCCTACAACATTGTCCTTCTCCGTCACCACCGGGTAAAGGGGATGAAATTCAGCGTGCGCGGCGAAGGTGAAGGCGATGCAA
CCR5-3	CGGGCGTGGTGCCGATTCTGGTGGATGACACATTGTATTTCCAAAGTCCCGGCACCATGTCAATGGTCACCACCGGGTAAAGGGGATGAAATTCAGCGTGCGCGGCGAAGGTGAAGGCGATGCAA
CCR5-4	CGGGCGTGGTGCCGATTCTGGTGGAACTGGATGGTGGGGCTCTTCAGCCTTTTGCAGTGTCAATGGTCACCACCGGGTAAAGGGGATGAAATTCAGCGTGCGCGGCGAAGGTGAAGGCGATGCAA
CCR5-5	CGGGCGTGGTGCCGATTCTGGTGGAACTGGATGGTGGGAAAAGATCGACAATCGATAGGTACCTGGCTACCACCGGGTAAAGGGGATGAAATTCAGCGTGCGCGGCGAAGGTGAAGGCGATGCAA
CCR5-6	CGGGCGTGGTGCCGATTCTGGTGGAACTGGATGGCAGCATAGTGAGCCCAGAAACCATGTCAATGGTCACCACCGGGTAAAGGGGATGAAATTCAGCGTGCGCGGCGAAGGTGAAGGCGATGCAA
CCR5-7	CGGGCGTGGTGCCGATTCTGGTGGAACTGGATGGTGGGAAAAGACCCAGTCAGAGTTGTGCAATGGTCACCACCGGGTAAAGGGGATGAAATTCAGCGTGCGCGGCGAAGGTGAAGGCGATGCAA
CCR5-8	CGGGCGTGGTGCCGATTCTGTGGGGAGAAAAGACATGAATATGATCTCAGGGCACCATGTCAATGGTCACCACCGGGTAAAGGGGATGAAATTCAGCGTGCGCGGCGAAGGTGAAGGCGATGCAA
CCR5-9	CGGGCGTGGTGCCGATTCTGGTGGTGACTTAGACGGAGCAATGCCCTCAGGGCACCATGTCAATGGTCACCACCGGGTAAAGGGGATGAAATTCAGCGTGCGCGGCGAAGGTGAAGGCGATGCAA
hROSA26-1	CGGGCGTGGTGCCGATTCTGTCCTGTCAGTTACGCCGTCAAAGATCTCAGGGCACCATGTCAATGGTCACCACCGGGTAAAGGGGATGAAATTCAGCGTGCGCGGCGAAGGTGAAGGCGATGCAA
hROSA26-2	CGGGCGTGGTGCCGATTCTGGTGGAACTGGATGGTGCACCACCAAAGTGTAGCATCATGTCAATGGTCACCACCGGGTAAAGGGGATGAAATTCAGCGTGCGCGGCGAAGGTGAAGGCGATGCAA
hROSA26-3	CGGGCGTGGTGCCGATTCTGGTGGAACTGCTATGTCTGAATACTAGAGGAGCAACCATGTCAATGGTCACCACCGGGTAAAGGGGATGAAATTCAGCGTGCGCGGCGAAGGTGAAGGCGATGCAA
hROSA26-4	CGGGCGTGGTGCCGATTCTGGTGGAACTGGATGCTTGGGCCACATATAAAGGACAGATGTCAATGGTCACCACCGGGTAAAGGGGATGAAATTCAGCGTGCGCGGCGAAGGTGAAGGCGATGCAA
hROSA26-5	CGGGCGTGGTGCCGATTCTGGTGGAACTGGATGGTGGGAAAAGATCTGGAGGGGAGGGTCAGTGAAACACCACCGGGTAAAGGGGATGAAATTCAGCGTGCGCGGCGAAGGTGAAGGCGATGCAA
hROSA26-6	CGGGCGTGGTGCCGATTCTGGAGGCTTAAGGGGCTAACTTGGTCTCTCAGGGCACCATGTCAATGGTCACCACCGGGTAAAGGGGATGAAATTCAGCGTGCGCGGCGAAGGTGAAGGCGATGCAA
hROSA26-7	CGGGCGTGGTGCCGATTCTGGTGGAACTGGATGGTGGGAAAAGATCTCAGGGCACCATGTCAATGGTCACCACCGGGTAAAGGGGATGAAATTCAGCGGACAACTTGCTGTAAACAGTACAGCAA
hROSA26-8	CGGGCGTGGTGCCGATTCTGTCTTGTACTCCTGAGCTCCTAGTATCTCAGGGCACCATGTCAATGGTCACCACCGGGTAAAGGGGATGAAATTCAGCGTGCGCGGCGAAGGTGAAGGCGATGCAA
hROSA26-9	CGGGCGTGGTGCCGATTCTGGTGGAACTGGAACTCTGATGTCTAGCCAACTTTAACATGTCAATGGTCACCACCGGGTAAAGGGGATGAAATTCAGCGTGCGCGGCGAAGGTGAAGGCGATGCAA
ABCA4-1	CGGGCGTGGTGCCGATTCTGGTGGAACTGGATGGTAGGAGGGGATAAGGGATGGGCATGTCAATGGTCACCACCGGGTAAAGGGGATGAAATTCAGCGTGCGCGGCGAAGGTGAAGGCGATGCAA
ABCA4-2	CGGGCGTGGTGCCGATTCTGGTGGAACTGGATGACTGTAGCTGCTGGCCTAAAATCATGTCAATGGTCACCACCGGGTAAAGGGGATGAAATTCAGCGTGCGCGGCGAAGGTGAAGGCGATGCAA
ABCA4-3	CGGGCGTGGTGCCGATTCTGGTGGAACTGGATGGTGGGAAAAGAGGACTCATGAAAGTGGGGCTGGTCACCACCGGGTAAAGGGGATGAAATTCAGCGTGCGCGGCGAAGGTGAAGGCGATGCAA
ABCA4-4	CGGGCGTGGTGCCGATTCTGGTGGAACTGGATTCTTACTGAACTTGTTCCCCAGCCATGTCAATGGTCACCACCGGGTAAAGGGGATGAAATTCAGCGTGCGCGGCGAAGGTGAAGGCGATGCAA
ABCA4-5	CGGGCGTGGTGCCGATTCTGGTGAGGAAGCATGTTGGTAGGCCATCTCAGGGCACCATGTCAATGGTCACCACCGGGTAAAGGGGATGAAATTCAGCGTGCGCGGCGAAGGTGAAGGCGATGCAA
CFTR-1	CGGGCGTGGTGCCGATTCTGGTGGAACTGGATGGTGGGAAAAGATCTCAGGGCACCACTTTCTTAATTTTGTGTGGATTTCACGGATGAAATTCAGCGTGCGCGGCGAAGGTGAAGGCGATGCAA
CFTR-2	CGGGCGTGGTGCCGATTCTGGTGGAACTGGATGGTGGGAAAAGATCTCAGGGCACCATGTCAATGGTCACCACCGGGTAAAGGGGATCAGTTTGTTCCTCTCTGTCTCTGGTGAAGGCGATGCAA
CFTR-3	CGGGCGTGGTGCCGATTCTGTCTACACCAGTCCCTCAATAGTGATCTCAGGGCACCATGTCAATGGTCACCACCGGGTAAAGGGGATGAAATTCAGCGTGCGCGGCGAAGGTGAAGGCGATGCAA
CFTR-4	CGGGCGTGGTGCCGATTCTGGTGGAAGGTGGCCAAGAAGGAAATTGTTAGGGCACCATGTCAATGGTCACCACCGGGTAAAGGGGATGAAATTCAGCGTGCGCGGCGAAGGTGAAGGCGATGCAA
CFTR-5	CGGGCGTGGTGCCGATTCTGGTGGAACTGGATGGTGGGAAAAGATCTCAGGCAGTTTTGTAAAAGAAAAGATGAGCGTAAAGGGGATGAAATTCAGCGTGCGCGGCGAAGGTGAAGGCGATGCAA
FANCA-1	CGGGCGTGGTGCCGATTCTGGTGGAACTGGATGGTGGGAAAAGATCTCAGGGCCTCCTGGGCCGTCTTCCCACCGGGTAAAGGGGATGAAATTCAGCGTGCGCGGCGAAGGTGAAGGCGATGCAA
FANCA-2	CGGGCGTGGTGCCGATTCTGGTGGAACTGGATGGTGGTAGCGGGAAGGGTCAAGAGATGTCAATGGTCACCACCGGGTAAAGGGGATGAAATTCAGCGTGCGCGGCGAAGGTGAAGGCGATGCAA
FANCA-3	CGGGCGTGGTGCCGATTCTGGTGGAACTGGATGGTGGGAAAAGATCTCAGGGCACCATGTCAATGGTCACCACCGGGTAAAGGGGCAGGAGGGGCCGGGTCGCGGCGAAGGTGAAGGCGATGCAA
FANCA-4	CGGGCGTGGTGCCGATTCTGGTGGAACTGGATGGTGGGAAAAGATCTCAGGGCACCATGTCAATGGTCACCACCGGGTAACAGGAGGGGCCGGGTGCGTGCGCGGCGAAGGTGAAGGCGATGCAA
FANCA-5	CGGGCGTGGTGCCGATTCTGGTGGAACTGGATGGTGGGAAAAGATCTCAGGGCACCATGTCAATGGCTCTGGCGGGAAGGGATCGATGAAATTCAGCGTGCGCGGCGAAGGTGAAGGCGATGCAA
HBB-1	CGGGCGTGGTGCCGATTCTGGTGGAACTGGATGGTGGGAAACGGCAGACTTCTCCTCAGTCAATGGTCACCACCGGGTAAAGGGGATGAAATTCAGCGTGCGCGGCGAAGGTGAAGGCGATGCAA
HBB-2	CGGGCGTGGTGCCGATTCTGGTGGGCAGTAACGGCAGACTTCTATCTCAGGGCACCATGTCAATGGTCACCACCGGGTAAAGGGGATGAAATTCAGCGTGCGCGGCGAAGGTGAAGGCGATGCAA
HBB-3	CGGGCGTGGTGCCGATTCTGGTGGAACTGGATGGCAACCCTAAGGTGAAGGCTACCATGTCAATGGTCACCACCGGGTAAAGGGGATGAAATTCAGCGTGCGCGGCGAAGGTGAAGGCGATGCAA
HBB-4	CGGGCGTGGTGCCGATTCTGGTGGAAGGCAGTAACGGCAGACTTCTTCAGGGCACCATGTCAATGGTCACCACCGGGTAAAGGGGATGAAATTCAGCGTGCGCGGCGAAGGTGAAGGCGATGCAA
HBB-5	CGGGCGTGGTGCCGATTCTGGTGGAACTGGATGGTGGGAAAGCAACCCTAAGGTGAAGGCTAATGGTCACCACCGGGTAAAGGGGATGAAATTCAGCGTGCGCGGCGAAGGTGAAGGCGATGCAA
IL2RG-1	CGGGCGTGGTGCCGATTCTGGTGGAACTGGATGGTGGGAAAAGATCTCAGGGCACCATGTCAATGGTCACCACCGGGTAAAGGGGATGAAATTCAGCGTGCGCTCCTCCTTCTGACCATCATTTC
IL2RG-2	CGGGCGTGGTGCCGATTCTGAGCCTTTCAAAGCACCAGGAAAGATCTCAGGGCACCATGTCAATGGTCACCACCGGGTAAAGGGGATGAAATTCAGCGTGCGCGGCGAAGGTGAAGGCGATGCAA
IL2RG-3	CGGGCGTGGTGCCGATTCTGGTGGAACTGGATGGTGGGAAAAGATCTCAGGGCACCATGTCAATGGTCACCACCGGGTAAAGGGGATGAAATTCAGCGTCCTCCTTCTGACCATCATTTCTCCAA
IL2RG-4	CGGGCGTGGTGCCGATTCTGGTGGAACTGGATGGTGGGAAAAGATCTCAGGGCACCATGTCAATGGTCACCACCGGGTAAAGGGGATGAAATCCTCCTTCTGACCATCATTTCTAGGCGATGCAA
IL2RG-5	CGGGCGTGGTGCCGATTCTGGTGGAACTGGATGGTGGTACAGACATGAGCCACCGTGTGTCAATGGTCACCACCGGGTAAAGGGGATGAAATTCAGCGTGCGCGGCGAAGGTGAAGGCGATGCAA
MECP2-1	CGGGCGTGGTGCCGATTCTGGTGGAACTGGATGGTGGGAAAAGAGCTCCTGATCCTGTGACTCAAATCACCACCGGGTAAAGGGGATGAAATTCAGCGTGCGCGGCGAAGGTGAAGGCGATGCAA
MECP2-2	CGGGCGTGGTGCCGATTCTGGTGGTTCATCTCAGCAGCACTGAGGCTCAGGGCACCATGTCAATGGTCACCACCGGGTAAAGGGGATGAAATTCAGCGTGCGCGGCGAAGGTGAAGGCGATGCAA
MECP2-3	CGGGCGTGGTGCCGATTCTGGTGGAACTGGATGGTGGGAAAAGATCTGCACTGAGCTAGCCTCTCCTCACCACCGGGTAAAGGGGATGAAATTCAGCGTGCGCGGCGAAGGTGAAGGCGATGCAA
MECP2-4	CGGGCGTGGTGCCGATTCTGGTGGAACTGGATGGTGGGAAAAGATCTCAGAGAGTCTTGCTCTGTCGCCCCACCGGGTAAAGGGGATGAAATTCAGCGTGCGCGGCGAAGGTGAAGGCGATGCAA
MECP2-5	CGGGCGTGGTGCCGATTCTGGTGGAACTGGCTCTGGAAGTTTCTCTGGAGCTCACCATGTCAATGGTCACCACCGGGTAAAGGGGATGAAATTCAGCGTGCGCGGCGAAGGTGAAGGCGATGCAA
PAH-1	CGGGCGTGGTGCCGATTCTGGTGGAACTGGATGGTGGGAAAAGATCTCATAAAGTGCTCTCAGCAAGGTCCACCGGGTAAAGGGGATGAAATTCAGCGTGCGCGGCGAAGGTGAAGGCGATGCAA
PAH-2	CGGGCGTGGTGCCGATTCTGGTGGAACTGGATGGTGGGAAAAGATGTGAATTTGCAGACACATTTAGGGCCACCGGGTAAAGGGGATGAAATTCAGCGTGCGCGGCGAAGGTGAAGGCGATGCAA
PAH-3	CGGGCGTGGTGCCGATTCTGGTGGAACTGGATGGTATGGAGCGTTTGAGGGATTCTAAGTCAATGGTCACCACCGGGTAAAGGGGATGAAATTCAGCGTGCGCGGCGAAGGTGAAGGCGATGCAA
PAH-4	CGGGCGTGGTGCCGATTCTGGTGGAACTGGATGGTGGGAAAAGATCACTCATCTGTACCTCTCTGGCAACCACCGGGTAAAGGGGATGAAATTCAGCGTGCGCGGCGAAGGTGAAGGCGATGCAA
PAH-5	CGGGCGTGGTGCCGATTCTGGTGGAACTGGATGGTGGGAAAAGATCTTCAGAGCCCAAATAGTGCCTGGCCACCGGGTAAAGGGGATGAAATTCAGCGTGCGCGGCGAAGGTGAAGGCGATGCAA
TRAC-1	CGGGCGTGGTGCCGATTCTGGTGGAACTGGATGGTGGCCGTGTACCAGCTGAGAGACTGTCAATGGTCACCACCGGGTAAAGGGGATGAAATTCAGCGTGCGCGGCGAAGGTGAAGGCGATGCAA
TRAC-2	CGGGCGTGGTGCCGATTCTGGTGGAACTGGATGGTGGGAAGTCTGTCTGCCTATTCACCGAAATGGTCACCACCGGGTAAAGGGGATGAAATTCAGCGTGCGCGGCGAAGGTGAAGGCGATGCAA
TRAC-3	CGGGCGTGGTGCCGATTCTGGTGGCTGTCTGCCTATTCACCGATTTTCAGGGCACCATGTCAATGGTCACCACCGGGTAAAGGGGATGAAATTCAGCGTGCGCGGCGAAGGTGAAGGCGATGCAA
TRAC-4	CGGGCGTGGTGCCGATTCTGGTGGAACTGGATGGTGTGATTCTCAAACAAATGTGTCACACAATGGTCACCACCGGGTAAAGGGGATGAAATTCAGCGTGCGCGGCGAAGGTGAAGGCGATGCAA
TRAC-5	CGGGCGTGGTGCCGATTCTGGTGGAACTGGATGGTGGGAAAAGCCGTGTACCAGCTGAGAGACTGGTCACCACCGGGTAAAGGGGATGAAATTCAGCGTGCGCGGCGAAGGTGAAGGCGATGCAA

## Sheet: Table S10 Primer sequences
Supplementary Table S10: Relevant primer sequences used in this study
Experiment category	Description	Orientation	Primer ID	Sequence
qPCR (E. coli assays)	AP-transposon junction	FWD	IPW0343	tttgtaagttattgatatgcctatccagtg
		REV	SMM1429	CAGCGGAGTGAGAATAGAAAGG
	AP backbone	FWD	SMM0842	ACCGATACCAGGATCTTGCC
		REV	SMM1490	GAAAAACTCATCGAGCATCAAATG
HTS (for T-RL efficiencies unless otherwise noted)	HEK3-1	FWD	SE0380	ACACTCTTTCCCTACACGACGCTCTTCCGATCTNNNNGATCTCTGATTTTCATGCAGGTG
		REV	SE0381	TGGAGTTCAGACGTGTGCTCTTCCGATCTGCTTTTCCTAGACAGGGGC
	AAVS1-1	FWD	SE0421	ACACTCTTTCCCTACACGACGCTCTTCCGATCTNNNNGGGCTTCAAGCCCTGTGG
		REV	SE0422	TGGAGTTCAGACGTGTGCTCTTCCGATCTACCGCCCCAAGGATCTC
	AAVS1-2	FWD	IPW1029	ACACTCTTTCCCTACACGACGCTCTTCCGATCTNNNNTCTTCACCTTTCTAGTCCCC
		REV	IPW1030	TGGAGTTCAGACGTGTGCTCTTCCGATCTAACCCAGAAGCCCAGAGC
	AAVS1-3	FWD	IPW1031	ACACTCTTTCCCTACACGACGCTCTTCCGATCTNNNNCTCTGGCTCCATCGTAAGCA
		REV	IPW1032	TGGAGTTCAGACGTGTGCTCTTCCGATCTATTCCCAGGGCCGGTTAATG
	AAVS1-4	FWD	IPW1033	ACACTCTTTCCCTACACGACGCTCTTCCGATCTNNNNCAGGAAATGGGGGTGTGTCA
		REV	IPW1034	TGGAGTTCAGACGTGTGCTCTTCCGATCTGACAGCATGTTTGCTGCCTC
	AAVS1-5	FWD	IPW1035	ACACTCTTTCCCTACACGACGCTCTTCCGATCTNNNNTGTCATGGCATCTTCCAGGG
		REV	IPW1036	TGGAGTTCAGACGTGTGCTCTTCCGATCTGGAAGGAGGAGGCCTAAGGA
	AAVS1-6	FWD	IPW1037	ACACTCTTTCCCTACACGACGCTCTTCCGATCTNNNNCACTCCTTTCATTTGGGCAGC
		REV	IPW1038	TGGAGTTCAGACGTGTGCTCTTCCGATCTGGGGTGGAGGGGACAGATAA
	AAVS1-7	FWD	IPW1039	ACACTCTTTCCCTACACGACGCTCTTCCGATCTNNNNGCCACTAGGGACAGGATTGG
		REV	IPW1040	TGGAGTTCAGACGTGTGCTCTTCCGATCTCAGGGTGGCCACTGAGAAC
	AAVS1-8	FWD	IPW1041	ACACTCTTTCCCTACACGACGCTCTTCCGATCTNNNNGTCTGAAGAGCAGAGCCAGG
		REV	IPW1042	TGGAGTTCAGACGTGTGCTCTTCCGATCTCCTAGGTGTTCACCAGGTCG
	AAVS1-9	FWD	IPW1043	ACACTCTTTCCCTACACGACGCTCTTCCGATCTNNNNTGGGGTCCAGGCCAAGTAG
		REV	IPW1044	TGGAGTTCAGACGTGTGCTCTTCCGATCTTGGGCTTCTGGGTTTGAGTC
	AAVS1-10	FWD	IPW1045	ACACTCTTTCCCTACACGACGCTCTTCCGATCTNNNNCCCGAAGAGTGAGTTTGCCA
		REV	IPW1046	TGGAGTTCAGACGTGTGCTCTTCCGATCTCCTTCCTCGTCCACCATCTC
	ACTB-1	FWD	IPW1067	ACACTCTTTCCCTACACGACGCTCTTCCGATCTNNNNGGCTCGGGCAGGAAGTG
		REV	IPW1068	TGGAGTTCAGACGTGTGCTCTTCCGATCTGGCTCTTGCCAATGGGGAT
	ACTB-2	FWD	IPW1069	ACACTCTTTCCCTACACGACGCTCTTCCGATCTNNNNAAAGGCAAACACTGGTCGGA
		REV	IPW1070	TGGAGTTCAGACGTGTGCTCTTCCGATCTGGGACTCAAGGCGCTAACTG
	ACTB-3	FWD	IPW1071	ACACTCTTTCCCTACACGACGCTCTTCCGATCTNNNNCTCCGGAGATGGGGGACA
		REV	IPW1072	TGGAGTTCAGACGTGTGCTCTTCCGATCTGCAGTTAGCGCCTTGAGTCC
	ACTB-4	FWD	IPW1073	ACACTCTTTCCCTACACGACGCTCTTCCGATCTNNNNCAGCGGCCACACCCTC
		REV	IPW1074	TGGAGTTCAGACGTGTGCTCTTCCGATCTGGCTGGGGCGCCATTG
	ACTB-5	FWD	IPW1075	ACACTCTTTCCCTACACGACGCTCTTCCGATCTNNNNGAGTCCTTAGGCCGCCAG
		REV	IPW1076	TGGAGTTCAGACGTGTGCTCTTCCGATCTCACTTCCTGCCCGAGCC
	ACTB-6	FWD	IPW1077	ACACTCTTTCCCTACACGACGCTCTTCCGATCTNNNNCGAGAGCGGCACCCC
		REV	IPW1078	TGGAGTTCAGACGTGTGCTCTTCCGATCTACAGAGCCTCGCCTTTGC
	ACTB-7	FWD	IPW1079	ACACTCTTTCCCTACACGACGCTCTTCCGATCTNNNNGGCTCTTGCCAATGGGGAT
		REV	IPW1080	TGGAGTTCAGACGTGTGCTCTTCCGATCTGGCTCGGGCAGGAAGTG
	ACTB-8	FWD	IPW1081	ACACTCTTTCCCTACACGACGCTCTTCCGATCTNNNNCTTCGCCCCAGCCCAG
		REV	IPW1082	TGGAGTTCAGACGTGTGCTCTTCCGATCTCGGGGTCTTTGTCTGAGCC
	ACTB-9	FWD	IPW1083	ACACTCTTTCCCTACACGACGCTCTTCCGATCTNNNNGGGACTCAAGGCGCTAACTG
		REV	IPW1084	TGGAGTTCAGACGTGTGCTCTTCCGATCTGAAGCCAGGCCCCAACC
	ACTB-10	FWD	IPW1085	ACACTCTTTCCCTACACGACGCTCTTCCGATCTNNNNGAGGGTGTGGCCGCTG
		REV	IPW1086	TGGAGTTCAGACGTGTGCTCTTCCGATCTCTGTGAGCCGAGGTCGC
	ALB-1	FWD	IPW1087	ACACTCTTTCCCTACACGACGCTCTTCCGATCTNNNNGGGGTGTGTTTCGTCGAGAT
		REV	IPW1088	TGGAGTTCAGACGTGTGCTCTTCCGATCTTCAGTCACTCTAAGTTACTTTGCAC
	ALB-2	FWD	IPW1089	ACACTCTTTCCCTACACGACGCTCTTCCGATCTNNNNAAAGTTTTAGTAAACTCTGCATCTTT
		REV	IPW1090	TGGAGTTCAGACGTGTGCTCTTCCGATCTAGTGCAATGGATAGGTCTTTGG
	ALB-3	FWD	IPW1091	ACACTCTTTCCCTACACGACGCTCTTCCGATCTNNNNTGATGTTCAATTATTTCTTCTGCCT
		REV	IPW1092	TGGAGTTCAGACGTGTGCTCTTCCGATCTTCACAGAATAGGGTTGAAGATTGA
	ALB-4	FWD	IPW1093	ACACTCTTTCCCTACACGACGCTCTTCCGATCTNNNNACAGAAAAACTCAGGATGATGTTCA
		REV	IPW1094	TGGAGTTCAGACGTGTGCTCTTCCGATCTCCCAAAGACCTATCCATTGCAC
	ALB-5	FWD	IPW1095	ACACTCTTTCCCTACACGACGCTCTTCCGATCTNNNNCACAAAACCTGTGCTGTTGATCT
		REV	IPW1096	TGGAGTTCAGACGTGTGCTCTTCCGATCTTTTGTTTCAAAATATTGGGCTCTGA
	ALB-6	FWD	IPW1097	ACACTCTTTCCCTACACGACGCTCTTCCGATCTNNNNTGATGTTCAATTATTTCTTCTGCCT
		REV	IPW1098	TGGAGTTCAGACGTGTGCTCTTCCGATCTCCCAAAGACCTATCCATTGCAC
	CCR5-1	FWD	IPW1007	ACACTCTTTCCCTACACGACGCTCTTCCGATCTNNNNCTTGTCACCACCCCAAAGGT
		REV	IPW1008	TGGAGTTCAGACGTGTGCTCTTCCGATCTCAACCTGGCCATCTCTGACC
	CCR5-2	FWD	IPW1009	ACACTCTTTCCCTACACGACGCTCTTCCGATCTNNNNGGAGAAGGACAATGTTGTAGGGA
		REV	IPW1010	TGGAGTTCAGACGTGTGCTCTTCCGATCTTCTCTCCCAGGAATCATCTTTACC
	CCR5-3	FWD	IPW1011	ACACTCTTTCCCTACACGACGCTCTTCCGATCTNNNNGGGACTTTGGAAATACAATGTGTCA
		REV	IPW1012	TGGAGTTCAGACGTGTGCTCTTCCGATCTACTGACTGTATGGAAAATGAGAGC
	CCR5-4	FWD	IPW1013	ACACTCTTTCCCTACACGACGCTCTTCCGATCTNNNNACTGCAAAAGGCTGAAGAGC
		REV	IPW1014	TGGAGTTCAGACGTGTGCTCTTCCGATCTCTTGTCACCACCCCAAAGGT
	CCR5-5	FWD	IPW1015	ACACTCTTTCCCTACACGACGCTCTTCCGATCTNNNNAGCCAGGTACCTATCGATTGTC
		REV	IPW1016	TGGAGTTCAGACGTGTGCTCTTCCGATCTTGGTTTTGTGGGCAACATGC
	CCR5-6	FWD	IPW1017	ACACTCTTTCCCTACACGACGCTCTTCCGATCTNNNNTTCTGGGCTCACTATGCTGC
		REV	IPW1018	TGGAGTTCAGACGTGTGCTCTTCCGATCTTTCCTGGGAGAGACGCAAAC
	CCR5-7	FWD	IPW1021	ACACTCTTTCCCTACACGACGCTCTTCCGATCTNNNNTGCACAACTCTGACTGGGTC
		REV	IPW1022	TGGAGTTCAGACGTGTGCTCTTCCGATCTACTCTTGGGATGACGCACTG
	CCR5-8	FWD	IPW1023	ACACTCTTTCCCTACACGACGCTCTTCCGATCTNNNNTCATATTCATGTCTTTTCTCCCCA
		REV	IPW1024	TGGAGTTCAGACGTGTGCTCTTCCGATCTTCTCCCCTTCACATGCATCA
	CCR5-9	FWD	IPW1025	ACACTCTTTCCCTACACGACGCTCTTCCGATCTNNNNGGCATTGCTCCGTCTAAGTCA
		REV	IPW1026	TGGAGTTCAGACGTGTGCTCTTCCGATCTGCATCCTCATATGCTGCACG
	hROSA26-1	FWD	IPW1047	ACACTCTTTCCCTACACGACGCTCTTCCGATCTNNNNGACGGCGTAACTGACAGGA
		REV	IPW1048	TGGAGTTCAGACGTGTGCTCTTCCGATCTCGTGGGAAGTCGGGAACATAA
	hROSA26-2	FWD	IPW1051	ACACTCTTTCCCTACACGACGCTCTTCCGATCTNNNNGATGCTACACTTTGGTGGTGC
		REV	IPW1052	TGGAGTTCAGACGTGTGCTCTTCCGATCTTTGAGGGGCGACTCCGATTA
	hROSA26-3	FWD	IPW1053	ACACTCTTTCCCTACACGACGCTCTTCCGATCTNNNNTGCTCCTCTAGTATTCAGACATAGC
		REV	IPW1054	TGGAGTTCAGACGTGTGCTCTTCCGATCTACCTGGACTGTGAAGACGGT
	hROSA26-4	FWD	IPW1055	ACACTCTTTCCCTACACGACGCTCTTCCGATCTNNNNCTGTCCTTTATATGTGGCCCAAG
		REV	IPW1056	TGGAGTTCAGACGTGTGCTCTTCCGATCTTAGCATTCCAAAAAGAACCACCC
	hROSA26-5	FWD	IPW1057	ACACTCTTTCCCTACACGACGCTCTTCCGATCTNNNNTTTCACTGACCCTCCCCTCC
		REV	IPW1058	TGGAGTTCAGACGTGTGCTCTTCCGATCTAGAAGGGAGCGGAAAATGCT
	hROSA26-6	FWD	IPW1059	ACACTCTTTCCCTACACGACGCTCTTCCGATCTNNNNGACCAAGTTAGCCCCTTAAGCCT
		REV	IPW1060	TGGAGTTCAGACGTGTGCTCTTCCGATCTCCAAAAACCGGCGCGAG
	hROSA26-7	FWD	IPW1061	ACACTCTTTCCCTACACGACGCTCTTCCGATCTNNNNTGTACTGTTTACAGCAAGTTGTC
		REV	IPW1062	TGGAGTTCAGACGTGTGCTCTTCCGATCTGAGGAAAGTCTATCCAGGGACC
	hROSA26-8	FWD	IPW1063	ACACTCTTTCCCTACACGACGCTCTTCCGATCTNNNNACTAGGAGCTCAGGAGTACAAGA
		REV	IPW1064	TGGAGTTCAGACGTGTGCTCTTCCGATCTGGAATGCTACCCTTGCTGCT
	hROSA26-9	FWD	IPW1065	ACACTCTTTCCCTACACGACGCTCTTCCGATCTNNNNTTAAAGTTGGCTAGACATCAGAGT
		REV	IPW1066	TGGAGTTCAGACGTGTGCTCTTCCGATCTCATCTCCCCTTTGGTCATGC
	ABCA4-1	FWD	IPW1288	ACACTCTTTCCCTACACGACGCTCTTCCGATCTNNNNCCCATCCCTTATCCCCTCCT
		REV	IPW1338	TGGAGTTCAGACGTGTGCTCTTCCGATCTTGCCTGGGAAAACCCAAAGT
	ABCA4-2	FWD	IPW1289	ACACTCTTTCCCTACACGACGCTCTTCCGATCTNNNNATTTTAGGCCAGCAGCTACAGT
		REV	IPW1339	TGGAGTTCAGACGTGTGCTCTTCCGATCTTTCATGTATTCATTCTTTCCTTCTATCAAA
	ABCA4-3	FWD	IPW1290	ACACTCTTTCCCTACACGACGCTCTTCCGATCTNNNNGCCCCACTTTCATGAGTCCT
		REV	IPW1340	TGGAGTTCAGACGTGTGCTCTTCCGATCTGAGGTGAGGAGGAGGTCTGT
	ABCA4-4	FWD	IPW1291	ACACTCTTTCCCTACACGACGCTCTTCCGATCTNNNNGCTGGGGAACAAGTTCAGTAAGA
		REV	IPW1341	TGGAGTTCAGACGTGTGCTCTTCCGATCTGGTTGTTAACCCAGATCTTCCCA
	ABCA4-5	FWD	IPW1292	ACACTCTTTCCCTACACGACGCTCTTCCGATCTNNNNGGCCTACCAACATGCTTCCT
		REV	IPW1342	TGGAGTTCAGACGTGTGCTCTTCCGATCTCCCTCTCCCTCTTCCTCTCC
	CFTR-1	FWD	IPW1283	ACACTCTTTCCCTACACGACGCTCTTCCGATCTNNNNGTGAAATCCACACAAAATTAAGAAAGT
		REV	IPW1333	TGGAGTTCAGACGTGTGCTCTTCCGATCTCAATGAGTGGGCCTGTATGAGA
	CFTR-2	FWD	IPW1284	ACACTCTTTCCCTACACGACGCTCTTCCGATCTNNNNAGAGACAGAGAGGAACAAACTGA
		REV	IPW1334	TGGAGTTCAGACGTGTGCTCTTCCGATCTAAATAAACATAATCTAAGAGAGAATTTCACC
	CFTR-3	FWD	IPW1285	ACACTCTTTCCCTACACGACGCTCTTCCGATCTNNNNACTATTGAGGGACTGGTGTAGA
		REV	IPW1335	TGGAGTTCAGACGTGTGCTCTTCCGATCTTTGTGATATACAACTGCCAAGCAT
	CFTR-4	FWD	IPW1286	ACACTCTTTCCCTACACGACGCTCTTCCGATCTNNNNAACAATTTCCTTCTTGGCCACC
		REV	IPW1336	TGGAGTTCAGACGTGTGCTCTTCCGATCTAGCATGCTTGCTAATTTCTTGCT
	CFTR-5	FWD	IPW1287	ACACTCTTTCCCTACACGACGCTCTTCCGATCTNNNNGCTCATCTTTTCTTTTACAAAACTGC
		REV	IPW1337	TGGAGTTCAGACGTGTGCTCTTCCGATCTAGGTAGTGTGGAGGACTGACA
	FANCA-1	FWD	IPW1278	ACACTCTTTCCCTACACGACGCTCTTCCGATCTNNNNGAAGACGGCCCAGGAGG
		REV	IPW1328	TGGAGTTCAGACGTGTGCTCTTCCGATCTGATCCCTTCCCGCCAGAG
	FANCA-2	FWD	IPW1279	ACACTCTTTCCCTACACGACGCTCTTCCGATCTNNNNCTCTTGACCCTTCCCGCTAC
		REV	IPW1329	TGGAGTTCAGACGTGTGCTCTTCCGATCTCTCAGCGCAGAGGCCG
	FANCA-3	FWD	IPW1280	ACACTCTTTCCCTACACGACGCTCTTCCGATCTNNNNACCCGGCCCCTCCTG
		REV	IPW1330	TGGAGTTCAGACGTGTGCTCTTCCGATCTAGAAACCCACCAGCGACAC
	FANCA-4	FWD	IPW1281	ACACTCTTTCCCTACACGACGCTCTTCCGATCTNNNNACCCGGCCCCTCCTG
		REV	IPW1331	TGGAGTTCAGACGTGTGCTCTTCCGATCTAGAAACCCACCAGCGACAC
	FANCA-5	FWD	IPW1282	ACACTCTTTCCCTACACGACGCTCTTCCGATCTNNNNGATCCCTTCCCGCCAGAG
		REV	IPW1332	TGGAGTTCAGACGTGTGCTCTTCCGATCTGAAGACGGCCCAGGAGG
	HBB-1	FWD	IPW1308	ACACTCTTTCCCTACACGACGCTCTTCCGATCTNNNNCTGAGGAGAAGTCTGCCGTT
		REV	IPW1358	TGGAGTTCAGACGTGTGCTCTTCCGATCTGTTGCCCATAACAGCATCAGG
	HBB-2	FWD	IPW1309	ACACTCTTTCCCTACACGACGCTCTTCCGATCTNNNNAGAAGTCTGCCGTTACTGCC
		REV	IPW1359	TGGAGTTCAGACGTGTGCTCTTCCGATCTCAAGGGTAGACCACCAGCAG
	HBB-3	FWD	IPW1310	ACACTCTTTCCCTACACGACGCTCTTCCGATCTNNNNAGCCTTCACCTTAGGGTTGC
		REV	IPW1360	TGGAGTTCAGACGTGTGCTCTTCCGATCTGGCAAGGTGAACGTGGATGA
	HBB-4	FWD	IPW1311	ACACTCTTTCCCTACACGACGCTCTTCCGATCTNNNNAGAAGTCTGCCGTTACTGCC
		REV	IPW1361	TGGAGTTCAGACGTGTGCTCTTCCGATCTGTCCAAGGGTAGACCACCAG
	HBB-5	FWD	IPW1312	ACACTCTTTCCCTACACGACGCTCTTCCGATCTNNNNAGCCTTCACCTTAGGGTTGC
		REV	IPW1362	TGGAGTTCAGACGTGTGCTCTTCCGATCTCCCTGGGCAGGTTGGTATC
	IL2RG-1	FWD	IPW1313	ACACTCTTTCCCTACACGACGCTCTTCCGATCTNNNNGAAATGATGGTCAGAAGGAGGA
		REV	IPW1363	TGGAGTTCAGACGTGTGCTCTTCCGATCTGTGGCTGTGGGAAGGGG
	IL2RG-2	FWD	IPW1314	ACACTCTTTCCCTACACGACGCTCTTCCGATCTNNNNTCCTGGTGCTTTGAAAGGCT
		REV	IPW1364	TGGAGTTCAGACGTGTGCTCTTCCGATCTCCGTACAGAGATCTGGTGCC
	IL2RG-3	FWD	IPW1315	ACACTCTTTCCCTACACGACGCTCTTCCGATCTNNNNGAGAAATGATGGTCAGAAGGAGGA
		REV	IPW1365	TGGAGTTCAGACGTGTGCTCTTCCGATCTTGGGAAGGGGCCGTACA
	IL2RG-4	FWD	IPW1316	ACACTCTTTCCCTACACGACGCTCTTCCGATCTNNNNAGAAATGATGGTCAGAAGGAGGA
		REV	IPW1366	TGGAGTTCAGACGTGTGCTCTTCCGATCTGGAAGGGGCCGTACAGAGAT
	IL2RG-5	FWD	IPW1317	ACACTCTTTCCCTACACGACGCTCTTCCGATCTNNNNCACGGTGGCTCATGTCTGTA
		REV	IPW1367	TGGAGTTCAGACGTGTGCTCTTCCGATCTCCTGCCACTGGCCATTACAA
	MECP2-1	FWD	IPW1303	ACACTCTTTCCCTACACGACGCTCTTCCGATCTNNNNTTTGAGTCACAGGATCAGGAGC
		REV	IPW1353	TGGAGTTCAGACGTGTGCTCTTCCGATCTTTTCACTTATGCGGCCATTGTG
	MECP2-2	FWD	IPW1304	ACACTCTTTCCCTACACGACGCTCTTCCGATCTNNNNCCTCAGTGCTGCTGAGATGAAC
		REV	IPW1354	TGGAGTTCAGACGTGTGCTCTTCCGATCTTCCACATACCCCATAAATGCCT
	MECP2-3	FWD	IPW1305	ACACTCTTTCCCTACACGACGCTCTTCCGATCTNNNNAGGAGAGGCTAGCTCAGTGC
		REV	IPW1355	TGGAGTTCAGACGTGTGCTCTTCCGATCTAGCAGGAGAGGTGTCTGCAT
	MECP2-4	FWD	IPW1306	ACACTCTTTCCCTACACGACGCTCTTCCGATCTNNNNGGCGACAGAGCAAGACTCTC
		REV	IPW1356	TGGAGTTCAGACGTGTGCTCTTCCGATCTTGTACCTTCTCCCGTTTTTCC
	MECP2-5	FWD	IPW1307	ACACTCTTTCCCTACACGACGCTCTTCCGATCTNNNNGAGCTCCAGAGAAACTTCCAGAG
		REV	IPW1357	TGGAGTTCAGACGTGTGCTCTTCCGATCTATGACACTTTAGGGTGGAAGCAG
	PAH-1	FWD	IPW1293	ACACTCTTTCCCTACACGACGCTCTTCCGATCTNNNNACCTTGCTGAGAGCACTTTAT
		REV	IPW1343	TGGAGTTCAGACGTGTGCTCTTCCGATCTTCCAGGAAGTCAACAGACAAA
	PAH-2	FWD	IPW1294	ACACTCTTTCCCTACACGACGCTCTTCCGATCTNNNNCCCTAAATGTGTCTGCAAATTCAC
		REV	IPW1344	TGGAGTTCAGACGTGTGCTCTTCCGATCTACAGCGTGAGAGTCAGAGTG
	PAH-3	FWD	IPW1295	ACACTCTTTCCCTACACGACGCTCTTCCGATCTNNNNTTAGAATCCCTCAAACGCTCCAT
		REV	IPW1345	TGGAGTTCAGACGTGTGCTCTTCCGATCTAAAGAAGTGATTGTGCACCTGG
	PAH-4	FWD	IPW1296	ACACTCTTTCCCTACACGACGCTCTTCCGATCTNNNNTGCCAGAGAGGTACAGATGAGT
		REV	IPW1346	TGGAGTTCAGACGTGTGCTCTTCCGATCTTAGTGGGGTGGGGTTTAGGG
	PAH-5	FWD	IPW1297	ACACTCTTTCCCTACACGACGCTCTTCCGATCTNNNNCCAGGCACTATTTGGGCTCTGA
		REV	IPW1347	TGGAGTTCAGACGTGTGCTCTTCCGATCTGTCCACCTGGAAAATGAAAGAGAG
	TRAC-1	FWD	IPW1298	ACACTCTTTCCCTACACGACGCTCTTCCGATCTNNNNGTCTCTCAGCTGGTACACGG
		REV	IPW1348	TGGAGTTCAGACGTGTGCTCTTCCGATCTCTTGTGCCTGTCCCTGAGTC
	TRAC-2	FWD	IPW1299	ACACTCTTTCCCTACACGACGCTCTTCCGATCTNNNNTCGGTGAATAGGCAGACAGACT
		REV	IPW1349	TGGAGTTCAGACGTGTGCTCTTCCGATCTGTCCCAGTCCATCACGAGC
	TRAC-3	FWD	IPW1300	ACACTCTTTCCCTACACGACGCTCTTCCGATCTNNNNAAAATCGGTGAATAGGCAGACAG
		REV	IPW1350	TGGAGTTCAGACGTGTGCTCTTCCGATCTTCACGAGCAGCTGGTTTCTAA
	TRAC-4	FWD	IPW1301	ACACTCTTTCCCTACACGACGCTCTTCCGATCTNNNNTGTGACACATTTGTTTGAGAATCA
		REV	IPW1351	TGGAGTTCAGACGTGTGCTCTTCCGATCTCCCAGTCCATCACGAGCAG
	TRAC-5	FWD	IPW1302	ACACTCTTTCCCTACACGACGCTCTTCCGATCTNNNNGTCTCTCAGCTGGTACACGG
		REV	IPW1352	TGGAGTTCAGACGTGTGCTCTTCCGATCTCTTGTGCCTGTCCCTGAGTC
	Plasmid-1	FWD	SE0376	ACACTCTTTCCCTACACGACGCTCTTCCGATCTNNNNTATCCTCCTCGCCCTTGC
		REV	SE0377	TGGAGTTCAGACGTGTGCTCTTCCGATCTACGTAGGGATAACAGGGTAATC
	OXA1L-1	FWD	oSL9733	CTCTTTCCCTACACGACGCTCTTCCGATCTTGTGGGTCTGCGATAAC
		REV	oSL9765	CTGGAGTTCAGACGTGTGCTCTTCCGATCTAAACGGGATTCATTATGCTAAC
	CBX1-1	FWD	oSL9721	CTCTTTCCCTACACGACGCTCTTCCGATCTTCTGCTTCTTCCCTGATATTAG
		REV	oSL9753	CTGGAGTTCAGACGTGTGCTCTTCCGATCTCTGTCCCCAGCAAGTTTTCC
	eePASSIGE AAVS1	FWD	IPW1553	ACACTCTTTCCCTACACGACGCTCTTCCGATCTNNNNCGCCGGGAACTGCCGCTGGC
		REV	IPW1554	TGGAGTTCAGACGTGTGCTCTTCCGATCTGAGGAGGCCCTCATCTGGCG
	Tn-binding (T-LR distribution in S5C)	FWD	IPW1550	ACACTCTTTCCCTACACGACGCTCTTCCGATCTNNNNCACGCACGGTATGGACGAAC
ddPCR (for T-RL efficiencies unless otherwise noted)	HEK3-1	FWD	IPW0769	GACTTTAATTATGTCAAGGTATGGTTGC
		REV	IPW0775	GCTAGTATGTGCAGCTCCTG	Also used for T-LR, Fig 4F
		PROBE	SE0984	/56-FAM/ATGGTTGCAGCGACACCAGTATCC/3IABkFQ/
	AAVS1-1	FWD	IPW0766	CCATCCAGTTCCACCAGAAT
		REV	IPW0765	TGGAGTCCATTAGCAGAAGTG	Also used for T-LR, Fig 4F
		PROBE	SE0908	/56-FAM/TTCCAGGATGTCGCTGCAACCATA/3IABkFQ/
	Universal FWD for T-RL (binds RE)	FWD	oSL11066	GGGCTTTATGTCAGAGTATGACTTT	Not used for HEK3-1, AAVS1-1 ddPCR (above)
	AAVS1-4	REV	IPW1140	AGCTCAGCTAGTCTTCTTCCTC
		PROBE	IPW1233	/56-FAM/CACCCCACTGTCGCTGCA/3IABkFQ/
	AAVS1-5	REV	IPW1141	AAGGAGGAGGCCTAAGGATG
		PROBE	IPW1234	/56-FAM/CGGCCCTTGTCGCTGCA/3IABkFQ/
	ACTB-5	REV	IPW1161	CTTGCGCGCACTTCCTG
		PROBE	IPW1236	/56-FAM/CGCGCGTGTCGCTGCA/3IABkFQ/
	ALB-4	REV	IPW1170	ACCTATCCATTGCACTATGCTTTAT	Also used for T-LR, Fig 4F
		PROBE	IPW1238	/56-FAM/TTGCTGTTGATAGATGTCGCTGCA/3IABkFQ/	Also used for T-LR, Fig 4F
	CCR5-4	REV	IPW1130	AAACACAGCATGGACGACAG
		PROBE	IPW1241	/56-FAM/CTGTCAAGAGTTGATGTCGCTGCA/3IABkFQ/
	CCR5-5	REV	IPW1131	GCTCTACTCACTGGTGTTCATC
		PROBE	IPW1272	/56-FAM/CTGACCTGTTTTTCCTTCTTACTGTCGCTGCA/3IABkFQ/
	hROSA26-1	REV	IPW1147	GTTACGTTGGGAGGGAAAGG	Also used for T-LR, Fig 4F
		PROBE	IPW1243	/56-FAM/CGCAGAGGGTGTCGCTGCA/3IABkFQ/	Also used for T-LR, Fig 4F
	ABCA4-3	REV	IPW1412	CTCCACTGCACAAGACAAGTAT
		PROBE	IPW1393	/56-FAM/CTGCCCGTGTGTCGCTGCA/3IABkFQ/
	ABCA4-4	REV	IPW1413	ACAGCCGATCTACGTGATAGAA
		PROBE	IPW1394	/56-FAM/CAAGCAGTCGTCTTGTCGCTGCA/3IABkFQ/
	CFTR-2	REV	IPW1410	ACATAATCTAAGAGAGAATTTCACCATGA
		PROBE	IPW1391	/56-FAM/ATGAAAATAACATTTATGAATGTCGCTGCA/3IABkFQ/
	CFTR-4	REV	IPW1411	CCTTCTGCCTTAGCCTTTGTAG
		PROBE	IPW1392	/56-FAM/TCCAAGGAGCTGTCGCTGCA/3IABkFQ/
	FANCA-3	REV	IPW1407	GAAACCCACCAGCGACAC
		PROBE	IPW1388	/56-FAM/AGGGCCCGAGTGTCGCTGCA/3IABkFQ/
	FANCA-4	REV	IPW1408	CGACACCCTCCCGAAGA
		PROBE	IPW1389	/56-FAM/CCGAGGCAGGTGTCGCTGCA/3IABkFQ/
	FANCA-5	REV	IPW1409	GGAAGACGGCCCAGGAG
		PROBE	IPW1390	/56-FAM/CGTTCGGGAAAGATGTCGCTGCA/3IABkFQ/
	HBB-2	REV	IPW1419	GTGCCTATCAGAAACCCAAGAG
		PROBE	IPW1400	/56-FAM/CTCCACATGCCTGTCGCTGCA/3IABkFQ/
	HBB-5	REV	IPW1420	GCATGTGGAGACAGAGAAGAC
		PROBE	IPW1401	/56-FAM/TTTCTGATAGGCTGTCGCTGCA/3IABkFQ/
	IL2RG-3	REV	IPW1421	TACAATCATGTGGGCAGAATTGA
		PROBE	IPW1438	/56-FAM/AGGGTTTGTCGCTGCAACC/3IABkFQ/
	MECP2-4	REV	IPW1417	GGTCTTACAAGAAGCAGACATGTAG
		PROBE	IPW1398	/56-FAM/CCCTGTATTACTCTGTTGTCGCTGCA/3IABkFQ/
	MECP2-5	REV	IPW1418	CCCTGCCCTTAGGTTAACTG
		PROBE	IPW1399	/56-FAM/TGGTAGTTTAGCTCTTTGTCGCTGCA/3IABkFQ/
	PAH-2	REV	IPW1414	TTTGGTGCTGCTGGCAATA
		PROBE	IPW1395	/56-FAM/AAGGGGTTAGGTGTCGCTGCA/3IABkFQ/
	PAH-4	REV	IPW1415	GTGGCATCTGTGGATGTGTATC
		PROBE	IPW1396	/56-FAM/AATATCTTACTTTTCTTGGATGTCGCTGCA/3IABkFQ/
	TRAC-4	REV	IPW1416	CGAGCAGCTGGTTTCTAAGATG
		PROBE	IPW1397	/56-FAM/AGGGAAATGAGATCATTGTCGCTGCA/3IABkFQ/
	Universal FWD for T-LR (binds LE)	FWD	IPW1526	GGTTGCATTTTATGTCAGTGAATGG	For Fig. 4F
	HEK3-1 (T-LR)	PROBE	IPW1527	/56-FAM/CGGGATACTGGTGTCGCTGCA/3IABkFQ/	For Fig. 4F
	AAVS1-1 (T-LR)	PROBE	IPW1525	/56-FAM/CACTTCCAGGATGTCGCTGCA/3IABkFQ/	For Fig. 4F
UDiTaS	UDiTaS adapter, bottom	N/A	oSL11032	[Phos]CTGTCTCTTATACA[ddC]	For Fig. 4G, fig. S21
	UDiTaS adapter, top	N/A	oSL11033	CAAGCAGAAGACGGCATACGAGAT NNNNNNNNNN [i8] GTCTCGTGGGCTCGGAGATGTGTATAAGAGACAG	For Fig. 4G, fig. S21
	UDiTaS adapter, P7	N/A	oSL12325	CAAGCAGAAGACGGCATACG	For Fig. 4G, fig. S21
	UDiTaS outer for N10 donor	N/A	oSL17163	GGAAGAGAAGAGGTCAGTCGAA	For Fig. 4G
	UDiTaS inner for N10 donor	N/A	oSL17154	AATGATACGGCGACCACCGAGATCTACAC [i8] ACACTCTTTCCCTACACGACGCTCTTCCGATC AGACACCTTGCTAATGCTGATC	For Fig. 4G
	UDiTaS inner for N10 donor, staggered	N/A	oSL17157	AATGATACGGCGACCACCGAGATCTACAC [i8] ACACTCTTTCCCTACACGACGCTCTTCCGATC N AGACACCTTGCTAATGCTGATC	For Fig. 4G
	UDiTaS outer for standard donor	N/A	oSL11029	AATGATACGGCGACCACCGAGATCTACAC [i8] ACACTCTTTCCCTACACGACGCTCTTCCGATC GTCAAGGTATGGTTGCATTATGTCA	For fig. S21
	UDiTaS inner for standard donor	N/A	oSL12804	GTCAGAGTATGACTTTAATTATGTCAAGGTATGG	For fig. S21
Cointegrate assay	Primer P1	FWD	oSL0230	CTTCGCTATTACGCCAGCTG
	Primer P2	REV	oSL16650	CAAGCAAAGCGTGACATACAC
	Primer P3	REV	oSL12865	GTTCCGCGCACATTTCC
RT-ddPCR for measuring gene expression	F9 cDNA at ALB-4	FWD	SE1120	ACGCCTTTGGCACAATGA
		REV	SE1105	ATACCTCTTTGGCCGATTCAG
		PROBE	SE1121	/56-FAM/TCTCTTTAGCTCGGCTTATTCCAGGG/3IABkFQ/
	MECP2 cDNA at MECP2-5	FWD	SE1069	CGGAGAGAGGGCTGTGGTAA
		REV	SE1070	CCAGATCCCTCGCTTGTCTC
		PROBE	SE1068	/56-FAM/AGGCGAGGAGGAGAGACTGGAA/3IABkFQ/
Linear donor generation	For amplifying linear transposon/crRNA cassette using pSM152 as template DNA	FWD	IPW1464	T*C*C*C*CGAAAAGTGCCACCTGACG
		REV	IPW1460	G*A*A*A*AACGCCAGCAACGCG
	For amplifying linear transposon using pSM152 as template DNA	FWD	IPW1463	G*C*T*G*CTGCGCTGCTGCCACC
		REV	IPW1460	G*A*A*A*AACGCCAGCAACGCG

[truncated: 1 more sheets: Table S11 EvoCAST sequences]
